# Supplementary material for: Laboratory Evolution Reveals Transcriptional Mechanisms Underlying Thermal Adaptation of Escherichia coli
Source: Genome Biol Evol. 2025 Oct 3;17(10):evaf171. doi: 10.1093/gbe/evaf171 (PMC12492005; doi:10.1093/gbe/evaf171)
Supplement: evaf171_Supplementary_Data [file evaf171_supplementary_data.zip]

Archive with 2 entries (2 files):
- Hot TALE Manuscript - GBE R0 - SI.pdf
- Hot_TALE_Supplemental_Tables_R1.xlsx
