# Supplementary material for: Laboratory Evolution Reveals Transcriptional Mechanisms Underlying Thermal Adaptation of Escherichia coli
Source: Genome Biol Evol. 2025 Oct 3;17(10):evaf171. doi: 10.1093/gbe/evaf171 (PMC12492005; doi:10.1093/gbe/evaf171)
Supplement: evaf171_Supplementary_Data [file evaf171_supplementary_data.zip › Hot_TALE_Supplemental_Tables_R1.xlsx]

## Sheet: Table Legends
Table S1: Mutations in 42c_3 starting strain.
Mutations details, position, type, sequence change, and affected genes were generated by the ALEdb mutation calling pipeline (Phaneuf et al. 2019). Positions refer to locations in the NC_000913 genome (Hayashi et al. 2006). The ‘Figure’ column contains the figure number in which a mutation is discussed, with a * for mutL which is discussed for its relevance to the hypermutator phenotype but not i…
Table S2. Mutations in high temperature tolerized strains.
Mutations details, position, type, sequence change, and affected genes were generated by the ALEdb mutation calling pipeline (Phaneuf et al. 2019). ‘Category’ was used to generate Figure 1C. The ‘Figure’ column is blank for mutations that are not discussed in the paper, and references a figure number otherwise (* for mutL, which is discussed but not in a figure). Columns labeled with strain numbe…
Table S3. iModulon activities in high temperature tolerized strains.
iModulons are listed by explained variance in the evolved strains’ data. If the iModulon was significantly differentially activated in Figure 1F, ‘Evolution P’ indicates the false discovery rate corrected p-value and ‘Evolved Minus WT’ shows the difference in mean activities. Similarly, if the iModulon was significantly differentially activated in Figure 1G, then statistics are listed under ‘Temp…
Table S4. Meaning, evidence, and novelty for each proposed connection
Each row of this table corresponds to an arrow in Figure 2, as well as 3D, 4C, 5K-L, and 6B. The ‘From’, ‘To’, and ‘Meaning’ columns describe the relationship in more detail than can be displayed on a knowledge graph. ‘Figure’ contains the specific relevant figure panels if available. ‘Data Evidence’ contains written descriptions of the evidence from this study associated with the relationship. ‘…

## Sheet: Table S1
	Position	Mutation Type	Sequence Change	Genes	Closest Gene	Details	Figure
8	107553	DEL	(T)9→8	lpxC, secM	secM	intergenic (+79/‑152)
41	380022	DEL	(G)10→9	frmR, yaiO	frmR	intergenic (‑141/+47)
43	410479	SNP	A→G	mak	mak	S112S (TCA→TCG)
100	953802	SNP	A→G	focA	focA	V222A (GTA→GCA)
116	1143641	SNP	G→A	rne	rne	H243Y (CAT→TAT)
136	1246073	SNP	C→T	treA	treA	G435D (GGC→GAC)
160	1489197	SNP	C→T	aldA	aldA	D322D (GAC→GAT)
185	1755639	SNP	G→A	ydhZ, pykF	pykF	intergenic (‑498/‑59)
200	1868250	SNP	A→G	yeaG	yeaG	Y448C (TAC→TGC)
217	2018260	DEL	(A)8→7	fliJ	fliJ	coding (315/444 nt)	4
270	2470410	DEL	(T)7→6	gtrS	gtrS	coding (1280/1332 nt)
271	2516689	SNP	T→C	yfeA	yfeA	T382A (ACG→GCG)
290	2652855	INS	(G)6→7	sseA	sseA	coding (362/846 nt)
296	2731312	SNP	G→A	rrsG, clpB	rrsG	intergenic (‑155/+288)
324	2866592	INS	+C	rpoS	rpoS	coding (960/993 nt)	3
344	3008075	SNP	A→G	ygeX	ygeX	D189G (GAC→GGC)
353	3194516	SNP	A→G	yqiK	yqiK	K551K (AAA→AAG)
367	3352673	SNP	T→C	arcB	arcB	E118G (GAA→GGA)	5
369	3379266	INS	(C)7→8	zapE	zapE	coding (732/1128 nt)
374	3411299	SNP	T→C	fis	fis	V10A (GTA→GCA)
397	3582206	DEL	Δ1,222 bp	yhhZ, yrhA	yhhZ	IS1‑mediated
409	3648144	DEL	(T)7→6	dinQ, arsR	dinQ	intergenic (‑356/‑384)
420	3815859	DEL	Δ82 bp	rph, rph	rph
470	4296060	SNP	C→T	gltP, yjcO	gltP	intergenic (+266/+376)
473	4337024	SNP	G→A	adiC	adiC	S3L (TCG→TTG)
479	4397557	SNP	G→T	mutL	mutL	G49V (GGT→GTT)	*
482	4410053	DEL	(T)9→8	rlmB, yjfI	yjfI	intergenic (+47/‑80)	6
488	4494883	INS	(A)7→8	idnK	idnK	coding (261/564 nt)
496	4573528	SNP	A→G	yjiT	yjiT	pseudogene (1115/1503 nt)
501	4638193	INS	(C)6→7	creD	creD	coding (16/1353 nt)

## Sheet: Table S2
	Position	Mutation Type	Sequence Change	Genes	Closest Gene	Details	Figure	hot_3	hot_4	hot_8	hot_9	hot_10	hot_16	42c_1	42c_2	42c_3	42c_4	42c_5	42c_6	42c_8	42c_9	42c_10
0	12075	DEL	(A)7→6	yaaI, dnaK	dnaK	intergenic (‑289/‑88)		0	0	0	1	0	0	0	0	0	0	0	0	0	0	0
1	36231	SNP	T→C	caiD, caiC	caiD	intergenic (‑69/+40)		0	0	0	0	0	0	0	0	0	0	0	0	1	0	0
2	55620	SNP	A→G	lptD	lptD	M497T (ATG→ACG)		0	0	0	0	0	1	0	0	0	0	0	0	0	0	0
3	60316	SNP	C→T	rluA	rluA	E11K (GAA→AAA)		0	0	0	0	0	0	0	0	0	0	0	0	0	0	0
4	61175	DEL	(T)5→4	rapA	rapA	coding (2090/2907 nt)		0	0	0	0	0	0	0	0	0	0	0	0	0	0	0
5	91554	SNP	A→G	ftsI	ftsI	I48V (ATC→GTC)		0	0	1	0	0	0	0	0	0	0	0	0	0	0	0
6	91816	SNP	G→A	ftsI	ftsI	R135H (CGC→CAC)		0	0	1	0	0	0	0	0	0	0	0	0	0	0	0
7	99399	SNP	G→A	ftsW	ftsW	A333T (GCA→ACA)		0	1	0	0	0	0	0	0	0	0	0	0	0	0	0
8	107553	DEL	(T)9→8	lpxC, secM	secM	intergenic (+79/‑152)		1	1	1	1	1	1	0	0	1	0	0	0	0	0	0
9	119744	INS	(G)6→7	ampE	ampE	coding (464/855 nt)		0	1	0	0	0	0	0	0	0	0	0	0	0	0	0
10	147727	DEL	Δ12 bp	yadD	yadD	coding (760‑771/903 nt)		0	0	0	0	0	0	0	0	0	0	0	0	0	1	0
11	149214	SNP	C→T	panB	panB	A130T (GCC→ACC)		0	0	0	0	0	0	0	1	0	0	0	0	0	0	0
12	160864	INS	(C)6→7	sfsA	sfsA	coding (623/705 nt)		0	0	0	0	0	1	0	0	0	0	0	0	0	0	0
13	162973	SNP	G→A	hrpB	hrpB	C290Y (TGT→TAT)		0	0	0	0	0	0	0	0	0	0	0	1	1	0	0
14	179264	DEL	(A)8→7	dgt	dgt	coding (28/1518 nt)		0	0	0	0	1	0	0	0	0	0	0	0	0	0	0
15	190553	DEL	Δ14 bp	rpsB	rpsB	coding (680‑693/726 nt)		0	0	0	0	0	0	0	0	0	0	0	0	1	0	0
16	216568	SNP	C→T	yaeF	yaeF	A146T (GCC→ACC)		0	0	0	0	0	0	0	0	0	0	0	0	1	0	0
17	216844	SNP	C→T	yaeF	yaeF	E54K (GAA→AAA)		0	1	0	0	0	0	0	0	0	0	0	0	0	0	0
18	219624	SNP	A→G	rcsF	rcsF	C124C (TGT→TGC)		0	0	0	0	0	0	0	1	0	0	0	0	0	0	0
19	220255	DEL	Δ1 bp	metQ	metQ	coding (674/816 nt)		0	0	0	0	0	1	0	0	0	0	0	0	0	0	0
20	220849	DEL	(T)5→4	metQ	metQ	coding (80/816 nt)		0	0	0	1	0	0	0	0	0	0	0	0	0	0	0
21	228818	SNP	C→A	rrfH	rrfH	noncoding (63/120 nt)		0	0	0	0	0	0	0	0	0	0	0	0	1	0	0
22	232959	SNP	C→T	mltD	mltD	A333T (GCC→ACC)		0	0	0	0	0	0	0	1	0	0	0	0	0	0	0
23	233773	INS	+A	mltD	mltD	coding (183/1359 nt)		0	1	0	0	0	0	0	0	0	0	0	0	0	0	0
24	234308	SNP	T→C	gloB	gloB	T159A (ACA→GCA)		0	0	0	0	1	0	0	0	0	0	0	0	0	0	0
25	234884	DEL	Δ1 bp	yafS	yafS	coding (69/723 nt)		0	0	0	0	0	0	0	0	0	0	0	0	0	0	0
26	236541	SNP	C→T	dnaQ	dnaQ	R159* (CGA→TGA)		0	0	0	0	0	0	0	0	0	0	0	1	1	0	0
27	236569	SNP	C→T	dnaQ	dnaQ	A168V (GCC→GTC)		0	1	0	0	0	1	0	0	0	0	0	0	0	0	0
28	259346	SNP	C→A	phoE	phoE	R252L (CGC→CTC)		0	0	0	0	0	1	0	0	0	0	0	0	0	0	0
29	270287	INS	(A)7→8	insN	insN	pseudogene (10/258 nt)		0	0	0	0	0	1	0	0	0	0	0	0	0	0	0
30	281599	SNP	C→T	yagA	yagA	G129S (GGC→AGC)		0	0	1	0	0	0	0	0	0	0	0	0	0	0	0
31	282417	SNP	T→C	yagE	yagE	L47P (CTG→CCG)		0	0	0	0	0	0	0	0	0	0	0	0	0	0	0
32	308054	DEL	(C)7→6	ecpC	ecpC	coding (1279/2526 nt)	4	1	0	0	0	1	0	0	0	0	0	0	0	0	0	0
33	321564	DEL	(G)7→6	rclR, ykgE	ykgE	intergenic (+483/‑44)		0	0	0	0	0	0	0	1	0	0	0	0	0	0	0
34	339557	SNP	T→C	yahG	yahG	G411G (GGT→GGC)		1	0	0	0	0	0	0	0	0	0	0	0	0	0	0
35	349692	SNP	A→G	prpB, prpC	prpC	intergenic (+120/‑320)		0	0	0	0	0	0	0	0	0	0	0	0	0	0	0
36	349708	SNP	C→T	prpB, prpC	prpC	intergenic (+136/‑304)		0	0	0	0	0	0	0	0	0	0	0	0	0	0	0
37	349717	SNP	T→C	prpB, prpC	prpC	intergenic (+145/‑295)		0	0	0	1	0	0	0	0	0	0	0	0	0	0	0
38	379603	SNP	C→T	frmA, frmR	frmA	intergenic (‑32/+3)		0	0	0	1	0	0	0	0	0	0	0	0	0	0	0
39	380020	DEL	(G)10→7	frmR, yaiO	frmR	intergenic (‑139/+47)		0	0	0	0	0	0	0	0	0	0	0	0	0	0	0
40	380021	DEL	(G)10→8	frmR, yaiO	frmR	intergenic (‑140/+47)		0	1	1	1	0	1	0	0	0	0	0	0	0	0	0
41	380022	DEL	(G)10→9	frmR, yaiO	frmR	intergenic (‑141/+47)		1	0	0	0	1	0	0	1	1	0	0	0	0	0	0
42	401548	INS	(G)5→6	iraP	iraP	coding (163/261 nt)		0	0	0	0	0	0	0	1	0	0	0	0	0	0	0
43	410479	SNP	A→G	mak	mak	S112S (TCA→TCG)		1	1	1	1	1	1	0	0	1	0	0	0	0	0	0
44	420149	DEL	Δ1 bp	brnQ	brnQ	coding (559/1320 nt)		0	1	0	0	0	1	0	0	0	0	0	0	0	0	0
45	420471	SNP	C→T	brnQ	brnQ	T294M (ACG→ATG)		0	0	0	0	0	0	0	0	0	0	0	0	0	0	0
46	426471	SNP	G→A	tgt	tgt	R112H (CGT→CAT)		0	1	0	0	0	1	0	0	0	0	0	0	0	0	0
47	428188	SNP	G→T	secD	secD	R181L (CGC→CTC)		0	0	0	0	0	0	0	0	0	0	0	0	1	0	0
48	429143	SNP	C→T	secD	secD	G499G (GGC→GGT)		0	0	0	0	0	0	0	1	0	0	0	0	0	0	0
49	432193	INS	+G	tsx, yajI	tsx	intergenic (‑180/+119)		0	1	0	0	0	1	0	0	0	0	0	0	0	0	0
50	434614	INS	(C)6→7	ribD, ribE	ribE	intergenic (+56/‑33)		0	0	0	0	0	1	0	0	0	0	0	0	0	0	0
51	436026	SNP	G→A	thiL	thiL	T131T (ACG→ACA)		0	0	0	0	0	0	0	0	0	0	0	0	0	0	0
52	460056	SNP	A→G	lon	lon	E390G (GAA→GGA)		0	1	0	0	0	0	0	0	0	0	0	0	0	0	0
53	460106	SNP	A→T	lon	lon	I407F (ATC→TTC)		0	0	1	0	0	0	0	0	0	0	0	0	0	0	0
54	460991	SNP	G→A	lon	lon	A702T (GCA→ACA)		1	0	0	0	0	0	0	0	0	0	0	0	0	0	0
55	467839	SNP	T→C	cof	cof	V143A (GTC→GCC)		0	0	0	0	0	1	0	0	0	0	0	0	0	0	0
56	476808	SNP	T→C	ybaA	ybaA	V46A (GTA→GCA)		0	0	0	0	0	0	0	0	0	0	0	0	0	0	0
57	497139	INS	(T)5→6	htpG, adk	adk	intergenic (+145/‑36)		0	0	0	0	0	0	0	0	0	0	0	0	1	0	0
58	508648	SNP	C→G	ybaQ, copA	ybaQ	intergenic (+89/+227)		0	1	0	0	0	0	0	0	0	0	0	0	0	0	0
59	508702	SNP	T→C	ybaQ, copA	ybaQ	intergenic (+143/+173)		0	1	0	0	0	0	0	0	0	0	0	0	0	0	0
60	516641	DEL	(TGG)4→3	fetB	fetB	coding (59‑61/780 nt)		0	0	0	0	0	0	0	0	0	0	0	0	0	0	0
61	520993	SNP	T→G	ybbP	ybbP	V193G (GTC→GGC)		0	0	0	0	0	0	0	0	0	0	0	0	1	0	0
62	523741	DEL	(G)6→5	rhsD	rhsD	coding (481/4281 nt)		0	0	0	0	0	0	0	0	0	0	0	0	0	0	0
63	528665	SNP	C→T	ybbD	ybbD	pseudogene (26/491 nt)		0	0	0	0	0	0	0	0	0	0	0	1	0	0	0
64	529036	SNP	A→G	ybbD	ybbD	pseudogene (397/491 nt)		0	1	0	0	0	0	0	0	0	0	0	0	0	0	0
65	542233	DEL	(G)5→4	glxK	glxK	coding (346/1146 nt)		0	0	0	0	0	1	0	0	0	0	0	0	0	0	0
66	560553	SNP	C→T	sfmD	sfmD	A286V (GCC→GTC)		0	0	0	0	0	1	0	0	0	0	0	0	0	0	0
67	561696	INS	(G)6→7	sfmD	sfmD	coding (2000/2604 nt)		0	1	0	0	0	1	0	0	0	0	0	0	0	0	0
68	632017	DEL	(G)7→6	cstA, ybdD	ybdD	intergenic (+18/‑165)		0	0	0	1	0	0	0	0	0	0	0	0	0	0	0
69	632971	SNP	C→T	ybdH	ybdH	A169A (GCG→GCA)		0	0	1	0	0	0	0	0	0	0	0	0	0	0	0
70	643548	SNP	C→T	ybdR, rnk	rnk	intergenic (+222/+9)		0	0	0	0	1	0	0	0	0	0	0	0	0	0	0
71	660616	SNP	C→T	ybeF	ybeF	A255T (GCC→ACC)		0	0	0	0	0	0	0	0	0	0	0	0	0	0	0
72	674567	SNP	C→T	leuS	leuS	V73I (GTC→ATC)		0	0	0	0	1	0	0	0	0	0	0	0	0	0	0
73	700805	SNP	A→T	nagC	nagC	C264S (TGC→AGC)		0	0	0	0	0	0	0	0	0	0	0	1	1	0	0
74	701381	DEL	(C)5→4	nagC	nagC	coding (214/1221 nt)		0	0	0	0	0	0	0	1	0	0	0	0	0	0	0
75	701958	SNP	C→T	nagA	nagA	G265D (GGC→GAC)		0	0	0	0	0	0	0	1	0	0	0	0	0	0	0
76	702352	DEL	Δ21 bp	nagA	nagA	coding (380‑400/1149 nt)		0	0	0	0	0	0	1	0	0	0	0	0	0	0	0
77	702939	SNP	T→C	nagB	nagB	T225A (ACC→GCC)		0	0	0	0	0	0	0	0	0	0	0	0	0	0	0
78	703652	SNP	A→G	nagB, nagE	nagB	intergenic (‑41/‑292)		0	0	0	0	0	0	0	1	0	0	0	0	0	0	0
79	705972	INS	(T)9→10	nagE, glnS	glnS	intergenic (+82/‑121)		0	0	0	0	0	1	0	0	0	0	0	0	0	0	0
80	715849	SNP	A→G	ybfP	ybfP	L146L (TTA→TTG)		0	1	0	0	0	1	0	0	0	0	0	0	0	0	0
81	720946	SNP	C→T	ybfK, kdpE	ybfK	intergenic (+106/+110)		0	0	0	0	0	0	0	0	0	0	0	1	1	0	0
82	740004	SNP	G→A	phr	phr	M166I (ATG→ATA)		0	0	0	1	0	0	0	0	0	0	0	0	0	0	0
83	751737	INS	(G)6→7	ybgQ	ybgQ	coding (433/2448 nt)		0	0	0	1	0	0	0	0	0	0	0	0	0	0	0
84	751952	DEL	(T)7→6	ybgQ	ybgQ	coding (218/2448 nt)		0	1	0	0	0	0	0	0	0	0	0	0	0	0	0
85	752435	SNP	C→T	ybgD	ybgD	E121K (GAA→AAA)		0	0	0	0	1	0	0	0	0	0	0	0	0	0	0
86	755958	SNP	G→A	sdhA	sdhA	A18T (GCA→ACA)		0	0	0	0	0	1	0	0	0	0	0	0	0	0	0
87	758290	DEL	Δ1 bp	sdhB	sdhB	coding (602/717 nt)		0	1	0	0	0	0	0	0	0	0	0	0	0	0	0
88	772209	SNP	C→A	cydA	cydA	T251N (ACC→AAC)		0	0	0	0	0	0	0	0	0	0	0	0	1	0	0
89	777575	SNP	T→C	tolA	tolA	F412L (TTC→CTC)		0	1	0	0	0	0	0	0	0	0	0	0	0	0	0
90	780758	SNP	T→C	lysT, valT	valT	intergenic (+129/‑7)		0	0	1	0	0	0	0	0	0	0	0	0	0	0	0
91	843749	SNP	C→A	ybiO	ybiO	D578Y (GAT→TAT)		0	0	0	0	0	0	0	0	0	0	0	0	0	0	1
92	868422	DEL	(C)8→7	gsiA	gsiA	coding (903/1872 nt)		0	0	0	0	0	0	0	0	0	0	0	0	0	0	0
93	882722	SNP	G→A	deoR	deoR	R5C (CGC→TGC)		0	0	0	0	0	0	0	0	0	0	0	0	1	0	0
94	883414	DEL	Δ1 bp	ybjG, mdfA	ybjG	intergenic (‑26/‑259)		0	1	0	0	0	0	0	0	0	0	0	0	0	0	0
95	894155	SNP	T→G	potF	potF	D124E (GAT→GAG)		0	0	0	0	0	0	0	0	0	0	0	0	1	0	0
96	902610	INS	(T)6→7	artI	artI	coding (379/732 nt)		0	0	0	0	0	0	0	1	0	0	0	0	0	0	0
97	933690	SNP	C→T	ftsK	ftsK	P156L (CCA→CTA)		0	0	0	0	0	1	0	0	0	0	0	0	0	0	0
98	945268	SNP	A→G	ycaC	ycaC	V97A (GTA→GCA)		0	0	0	0	0	0	0	1	0	0	0	0	0	0	0
99	949526	SNP	C→T	ycaN	ycaN	A15T (GCC→ACC)		0	0	0	0	0	0	0	1	0	0	0	0	0	0	0
100	953802	SNP	A→G	focA	focA	V222A (GTA→GCA)		1	1	1	1	1	1	0	0	1	0	0	0	0	0	0
101	957203	SNP	G→A	ycaP	ycaP	V148I (GTA→ATA)		0	0	0	0	0	0	0	0	0	0	0	0	0	0	0
102	1004160	INS	(G)7→8	ycbF	ycbF	coding (214/711 nt)		0	0	0	0	0	1	0	0	0	0	0	0	0	0	0
103	1029739	DEL	(A)8→7	rlmI	rlmI	coding (231/1191 nt)		0	0	0	0	0	0	0	0	0	0	0	0	0	0	0
104	1053516	INS	(G)6→7	torS	torS	coding (2663/2745 nt)		0	1	0	0	0	1	0	0	0	0	0	0	0	0	0
105	1063365	SNP	A→G	cbpA	cbpA	R137R (CGT→CGC)		0	0	0	0	0	0	0	1	0	0	0	0	0	0	0
106	1077116	SNP	T→C	putA	putA	E589E (GAA→GAG)		0	0	1	0	0	0	0	0	0	0	0	0	0	0	0
107	1079293	DEL	(T)6→5	putA, putP	putP	intergenic (‑411/‑12)		0	0	0	0	0	1	0	0	0	0	0	0	0	0	0
108	1097037	INS	(G)7→8	ycdU, serX	ycdU	intergenic (+208/+528)		0	1	0	0	0	0	0	0	0	0	0	0	0	0	0
109	1100233	SNP	G→A	ycdY, ycdZ	ycdZ	intergenic (+39/‑63)		0	0	0	0	0	0	0	0	0	0	0	0	1	0	0
110	1103510	SNP	G→A	csgD, csgB	csgD	intergenic (‑314/‑441)		0	0	0	0	0	0	0	0	0	0	0	1	0	0	0
111	1110872	SNP	A→G	opgH	opgH	T4A (ACA→GCA)		0	0	0	0	0	0	0	0	0	0	0	0	0	0	0
112	1115627	SNP	C→T	mdtG, lpxL	mdtG	intergenic (‑137/+35)		0	0	0	0	0	0	0	0	0	1	0	0	0	0	0
113	1119438	SNP	A→G	yceO	yceO	F4L (TTT→CTT)		0	0	0	0	0	0	0	1	0	0	0	0	0	0	0
114	1119518	DEL	(T)7→6	solA	solA	coding (1069/1119 nt)		0	1	0	0	0	0	0	0	0	0	0	0	0	0	0
115	1143125	SNP	C→T	rne	rne	D415N (GAC→AAC)		0	0	0	0	0	0	0	0	0	0	0	1	1	0	0
116	1143641	SNP	G→A	rne	rne	H243Y (CAT→TAT)		1	1	1	1	1	1	0	0	1	0	0	0	0	0	0
117	1143998	SNP	C→T	rne	rne	G124S (GGT→AGT)		0	0	0	0	0	0	0	0	0	0	0	0	0	1	0
118	1144312	SNP	A→G	rne	rne	V19A (GTA→GCA)		0	0	0	0	0	0	0	1	0	0	0	0	0	0	0
119	1146997	SNP	G→A	yceD	yceD	T68T (ACG→ACA)		0	0	1	0	0	0	0	0	0	0	0	0	0	0	0
120	1148639	SNP	A→G	plsX	plsX	Y340C (TAC→TGC)		0	0	0	0	0	1	0	0	0	0	0	0	0	0	0
121	1156112	SNP	T→C	holB	holB	A117A (GCT→GCC)		0	0	0	1	0	0	0	0	0	0	0	0	0	0	0
122	1163714	SNP	T→C	thiK	thiK	L152P (CTG→CCG)		0	0	0	0	0	0	0	0	0	0	0	0	0	0	0
123	1168806	INS	(T)8→9	ycfQ	ycfQ	coding (27/633 nt)		0	1	0	0	0	0	0	0	0	0	0	0	0	0	0
124	1168850	SNP	T→C	ycfQ, bhsA	ycfQ	intergenic (‑18/‑223)		0	0	0	0	0	1	0	0	0	0	0	0	0	0	0
125	1170795	SNP	G→A	mfd	mfd	A1057V (GCG→GTG)		0	0	0	0	0	0	0	1	0	0	0	0	0	0	0
126	1181786	SNP	A→G	potD	potD	R348R (CGT→CGC)		0	0	0	0	1	0	0	0	0	0	0	0	0	0	0
127	1184649	SNP	A→G	potA	potA	Y316H (TAC→CAC)		0	0	0	0	0	0	0	0	0	0	0	0	0	0	0
128	1197739	SNP	A→G	ymfE	ymfE	S167P (TCC→CCC)		0	0	0	0	0	0	0	0	0	0	0	1	1	0	0
129	1197853	SNP	T→C	ymfE	ymfE	N129D (AAT→GAT)		0	1	0	0	0	1	0	0	0	0	0	0	0	0	0
130	1204942	SNP	T→C	aaaE	aaaE	pseudogene (539/1134 nt)		0	1	0	0	0	0	0	0	0	0	0	0	0	0	0
131	1207242	SNP	C→T	ymfQ	ymfQ	G110G (GGC→GGT)		0	1	0	0	0	0	0	0	0	0	0	0	0	0	0
132	1212088	DEL	(C)8→7	iraM, ycgX	iraM	intergenic (‑85/+615)		0	0	0	0	0	1	0	0	0	0	0	0	0	0	0
133	1218196	SNP	A→G	ycgG	ycgG	H290R (CAC→CGC)		0	0	0	0	0	1	0	0	0	0	0	0	0	0	0
134	1244481	SNP	A→G	ycgR	ycgR	V16A (GTC→GCC)		0	0	0	0	0	0	0	0	0	0	0	0	0	0	0
135	1245862	INS	(C)6→7	treA	treA	coding (1515/1698 nt)		0	0	0	0	0	1	0	0	0	0	0	0	0	0	0
136	1246073	SNP	C→T	treA	treA	G435D (GGC→GAC)		1	1	1	1	1	1	0	0	1	0	0	0	0	0	0
137	1255337	SNP	T→A	ycgV	ycgV	S206C (AGT→TGT)		0	1	0	0	0	0	0	0	0	0	0	0	0	0	0
138	1264999	SNP	T→A	hemA, prfA	prfA	intergenic (+29/‑13)		0	0	0	0	0	0	0	0	0	0	0	1	0	0	0
139	1287820	SNP	G→A	purU	purU	R269C (CGC→TGC)		0	0	0	0	0	1	0	0	0	0	0	0	0	0	0
140	1292944	SNP	T→C	hns, tdk	hns	intergenic (‑22/‑583)		0	0	0	0	0	0	0	0	0	0	0	1	1	0	0
141	1293033	MOB	IS1 (+) +9 bp	hns, tdk	hns	intergenic (‑111/‑486)		0	0	0	0	0	0	0	0	0	0	0	0	0	1	0
142	1308318	SNP	G→C	clsA	clsA	R110G (CGT→GGT)		0	0	0	0	0	0	1	0	0	0	0	0	0	0	0
143	1312192	SNP	T→C	yciA	yciA	M19V (ATG→GTG)		0	0	1	0	0	0	0	0	0	0	0	0	0	0	0
144	1329743	SNP	G→A	sohB	sohB	V138M (GTG→ATG)		0	0	0	0	0	1	0	0	0	0	0	0	0	0	0
145	1331289	SNP	C→T	topA	topA	A81V (GCG→GTG)		0	0	0	0	0	0	0	1	0	0	0	0	0	0	0
146	1346794	SNP	A→G	gmr, ymiB	ymiB	intergenic (‑52/‑2)		0	0	0	0	0	1	0	0	0	0	0	0	0	0	0
147	1351196	INS	(G)7→8	fabI, ycjD	fabI	intergenic (‑157/+211)		0	0	0	0	0	0	0	0	0	0	0	0	0	0	0
148	1356549	SNP	C→T	sapA	sapA	A188T (GCT→ACT)		0	1	0	0	0	0	0	0	0	0	0	0	0	0	0
149	1360729	SNP	G→T	puuA	puuA	S60R (AGC→AGA)		0	1	0	0	0	0	0	0	0	0	0	0	0	0	0
150	1364503	SNP	A→G	puuB	puuB	D91G (GAC→GGC)		0	1	0	0	0	0	0	0	0	0	0	0	0	0	0
151	1370044	DEL	(T)9→8	pspE, ycjM	ycjM	intergenic (+41/‑172)		0	0	0	0	0	0	0	0	0	0	0	0	0	0	0
152	1383727	INS	(A)5→6	ycjW	ycjW	coding (235/999 nt)		0	0	0	1	0	0	0	0	0	0	0	0	0	0	0
153	1401844	SNP	A→G	abgB	abgB	I471T (ATC→ACC)		0	0	0	0	0	0	0	0	0	0	0	1	1	0	0
154	1407343	SNP	T→A	ydaM	ydaM	G151G (GGA→GGT)		0	0	0	0	0	0	0	0	0	0	0	0	0	0	0
155	1411512	SNP	G→A	ttcA	ttcA	A146V (GCG→GTG)		0	1	0	0	0	0	0	0	0	0	0	0	0	0	0
156	1420038	SNP	T→A	racR	racR	P68P (CCA→CCT)		0	0	0	0	0	0	0	0	0	0	0	1	0	0	0
157	1420793	INS	(G)6→7	ydaT	ydaT	coding (110/423 nt)		0	0	0	0	0	0	0	0	0	0	0	0	0	0	0
158	1434459	SNP	C→T	ynaE, ttcC	ynaE	intergenic (‑235/+499)		0	0	0	0	0	0	0	0	0	0	0	1	1	0	0
159	1458804	SNP	A→T	paaG	paaG	I181F (ATC→TTC)		0	0	0	0	0	0	0	0	0	0	0	1	0	0	0
160	1489197	SNP	C→T	aldA	aldA	D322D (GAC→GAT)		1	1	1	1	1	1	0	0	1	0	0	0	0	0	0
161	1501912	SNP	T→A	tehB	tehB	I117I (ATT→ATA)		0	0	0	0	0	0	0	0	0	0	0	0	1	0	0
162	1507246	SNP	A→G	ydcP	ydcP	T156A (ACG→GCG)		0	0	0	0	0	1	0	0	0	0	0	0	0	0	0
163	1530076	INS	(A)7→8	ydcD	ydcD	coding (155/483 nt)		0	0	0	0	0	0	0	0	0	0	0	1	1	0	0
164	1543754	SNP	T→C	narU	narU	T103A (ACG→GCG)		0	0	0	0	0	1	0	0	0	0	0	0	0	0	0
165	1554731	SNP	C→T	maeA	maeA	M313I (ATG→ATA)		0	0	1	0	0	0	0	0	0	0	0	0	0	0	0
166	1556190	SNP	C→T	bdm	bdm	V31I (GTC→ATC)		0	0	0	0	0	0	0	0	0	0	0	0	0	0	0
167	1580094	SNP	C→T	ydeM	ydeM	D233N (GAT→AAT)		0	0	0	0	0	0	0	0	0	0	0	0	1	0	0
168	1580714	SNP	G→A	ydeM	ydeM	S26L (TCG→TTG)		0	0	0	0	0	0	0	0	0	0	0	0	0	0	0
169	1594132	INS	(C)8→9	yneO	yneO	pseudogene (3856/3861 nt)		0	0	0	0	0	0	0	0	0	0	0	0	0	0	0
170	1594256	DEL	(C)8→7	yneO	yneO	pseudogene (3732/3861 nt)		0	1	0	0	0	1	0	0	0	0	0	0	0	0	0
171	1597236	DEL	Δ7 bp	yneO	yneO	pseudogene (746‑752/3861 nt)		0	0	0	0	0	1	0	0	0	0	0	0	0	0	0
172	1597313	INS	(C)7→8	yneO	yneO	pseudogene (675/3861 nt)		0	0	1	0	0	0	0	0	0	0	0	0	0	0	0
173	1610183	SNP	G→A	uxaB	uxaB	I166I (ATC→ATT)		0	0	0	0	0	1	0	0	0	0	0	0	0	0	0
174	1613799	SNP	T→C	sad	sad	D302G (GAC→GGC)		0	1	0	0	0	0	0	0	0	0	0	0	0	0	0
175	1646847	SNP	T→C	flxA, intK	flxA	intergenic (+110/+327)		0	0	0	1	0	0	0	0	0	0	0	0	0	0	0
176	1665195	INS	(T)7→8	dmsD, clcB	clcB	intergenic (+75/‑120)		0	0	0	0	0	0	0	0	0	0	0	1	1	0	0
177	1672491	SNP	G→A	ydgD	ydgD	A178T (GCA→ACA)		0	1	0	0	0	0	0	0	0	0	0	0	0	0	0
178	1681932	SNP	T→C	ydgC	ydgC	P33P (CCA→CCG)		0	0	0	0	0	0	0	0	0	0	0	1	1	0	0
179	1694023	DEL	(A)5→4	uidB	uidB	coding (241/1374 nt)		0	1	0	0	0	0	0	0	0	0	0	0	0	0	0
180	1698281	SNP	A→G	malI	malI	V300V (GTT→GTC)		0	1	0	0	0	1	0	0	0	0	0	0	0	0	0
181	1704171	SNP	G→A	ydgJ	ydgJ	D46D (GAC→GAT)		0	0	0	0	0	0	0	0	0	0	0	0	0	0	0
182	1712306	INS	(T)7→8	nth, dtpA	dtpA	intergenic (+148/‑463)		0	0	0	0	0	0	0	0	0	0	0	0	1	0	0
183	1712518	DEL	(C)6→5	nth, dtpA	dtpA	intergenic (+360/‑251)		0	0	0	0	0	0	0	0	0	0	0	0	1	0	0
184	1728444	SNP	C→A	rnt	rnt	T33N (ACC→AAC)		0	0	0	0	0	0	0	0	0	0	0	0	1	0	0
185	1755639	SNP	G→A	ydhZ, pykF	pykF	intergenic (‑498/‑59)		1	1	1	1	1	1	0	0	1	0	0	0	0	0	0
186	1756529	SNP	A→T	pykF	pykF	T278S (ACC→TCC)		0	0	0	0	0	0	0	0	0	0	0	0	0	0	1
187	1756553	SNP	A→T	pykF	pykF	K286* (AAA→TAA)		0	0	0	0	0	0	0	0	0	1	1	0	0	0	0
188	1757705	DEL	(T)8→7	lpp, ldtE	ldtE	intergenic (+48/+16)		0	0	0	0	0	1	0	0	0	0	0	0	0	0	0
189	1768131	INS	(C)6→7	ydiJ	ydiJ	coding (555/3057 nt)		0	0	0	1	0	0	0	0	0	0	0	0	0	0	0
190	1795485	SNP	G→A	ihfA	ihfA	A23V (GCC→GTC)		0	0	0	0	0	0	0	1	0	0	0	0	0	0	0
191	1803104	SNP	A→G	arpB	arpB	pseudogene (11/426 nt)		1	0	0	0	1	0	0	0	0	0	0	0	0	0	0
192	1806042	DEL	(C)6→5	ydiY	ydiY	coding (42/759 nt)		0	0	0	0	0	1	0	0	0	0	0	0	0	0	0
193	1807923	DEL	(T)6→5	yniA	yniA	coding (128/861 nt)		0	0	0	0	0	1	0	0	0	0	0	0	0	0	0
194	1818550	INS	(C)7→8	chbF, chbR	chbF	intergenic (‑50/+55)		0	0	0	0	0	0	0	0	0	0	0	0	0	0	0
195	1824549	SNP	C→T	ves	ves	G130D (GGC→GAC)		0	0	0	0	1	0	0	0	0	0	0	0	0	0	0
196	1827031	SNP	T→A	astB	astB	D410V (GAT→GTT)		0	0	0	0	0	0	0	0	0	0	0	0	1	0	0
197	1835622	SNP	G→A	ynjA	ynjA	R36R (CGG→CGA)		1	0	0	0	1	0	0	0	0	0	0	0	0	0	0
198	1847724	INS	(C)6→7	selD	selD	coding (285/1044 nt)		0	0	0	0	0	0	0	0	0	0	0	0	0	0	0
199	1853467	INS	(A)7→8	ydjE	ydjE	coding (513/1359 nt)		0	0	1	0	0	0	0	0	0	0	0	0	0	0	0
200	1868250	SNP	A→G	yeaG	yeaG	Y448C (TAC→TGC)		1	1	1	1	1	1	0	0	1	0	0	0	0	0	0
201	1878650	SNP	T→C	yeaP	yeaP	S312S (AGT→AGC)		0	0	0	0	0	0	0	1	0	0	0	0	0	0	0
202	1896268	SNP	T→A	nudL	nudL	A33A (GCT→GCA)		0	0	0	0	0	0	0	0	0	0	0	1	0	0	0
203	1898954	SNP	G→A	yoaD	yoaD	L176L (CTG→CTA)		0	1	0	0	0	0	0	0	0	0	0	0	0	0	0
204	1903571	SNP	A→G	manY	manY	T164A (ACC→GCC)		0	1	0	0	0	1	0	0	0	0	0	0	0	0	0
205	1917857	SNP	G→A	yebT	yebT	S116S (TCG→TCA)		0	0	0	0	0	0	0	0	0	0	0	0	0	0	0
206	1919268	SNP	G→A	yebT	yebT	G587S (GGT→AGT)		0	1	0	0	0	0	0	0	0	0	0	0	0	0	0
207	1925932	DEL	(T)7→6	yobB	yobB	coding (493/657 nt)		0	0	0	0	0	1	0	0	0	0	0	0	0	0	0
208	1927743	SNP	T→C	ptrB	ptrB	Y366C (TAC→TGC)		0	0	0	0	1	0	0	0	0	0	0	0	0	0	0
209	1942523	SNP	T→C	znuA	znuA	T21A (ACA→GCA)		0	0	0	0	0	0	0	0	0	0	0	0	0	0	0
210	1946025	DEL	(A)7→6	ruvA, yobI	ruvA	intergenic (‑49/+90)		0	0	1	0	0	0	0	0	0	0	0	0	0	0	0
211	1950367	SNP	A→T	aspS	aspS	D52E (GAT→GAA)		0	0	0	0	0	0	0	0	0	0	0	0	0	0	0
212	1978503	DEL	Δ776 bp	insB1, insA	insB1			1	1	1	1	1	1	0	0	0	0	0	0	0	0	0
213	1983761	SNP	C→T	araG	araG	E437K (GAA→AAA)		0	0	0	0	0	0	0	0	0	0	0	1	1	0	0
214	1984734	SNP	G→A	araG	araG	G112G (GGC→GGT)		0	0	0	0	0	0	0	0	0	0	0	0	0	0	0
215	1992339	SNP	G→C	pgsA	pgsA	A160G (GCT→GGT)		0	1	0	0	0	0	0	0	0	0	0	0	0	0	0
216	2017429	INS	(C)6→7	fliI	fliI	coding (876/1374 nt)	4	0	1	0	0	0	0	0	0	0	0	0	0	0	0	0
217	2018260	DEL	(A)8→7	fliJ	fliJ	coding (315/444 nt)	4	1	1	1	1	1	1	0	0	1	0	0	0	0	0	0
218	2065747	DEL	(C)6→5	cobU	cobU	coding (18/546 nt)		0	0	0	0	0	1	0	0	0	0	0	0	0	0	0
219	2067300	SNP	C→T	insH1	insH1	G8R (GGA→AGA)		1	0	0	0	0	0	0	0	0	0	0	0	0	0	0
220	2071321	SNP	A→G	yeeP, flu	flu	intergenic (+110/‑218)		0	0	0	0	0	0	0	0	0	0	0	1	1	0	0
221	2075357	DEL	(A)6→5	yeeR	yeeR	coding (579/1533 nt)		0	0	0	0	0	1	0	0	0	0	0	0	0	0	0
222	2087983	SNP	T→C	yeeY	yeeY	E92E (GAA→GAG)		0	1	0	0	0	0	0	0	0	0	0	0	0	0	0
223	2115887	INS	(T)6→7	wcaM	wcaM	coding (10/1395 nt)		0	1	0	0	0	0	0	0	0	0	0	0	0	0	0
224	2118221	SNP	G→A	wcaK	wcaK	Q62* (CAA→TAA)		0	0	0	0	0	0	0	0	0	0	0	0	0	0	0
225	2127198	SNP	A→G	gmd	gmd	S373P (TCA→CCA)		0	1	0	0	0	0	0	0	0	0	0	0	0	0	0
226	2143684	INS	(G)6→7	yegE	yegE	coding (419/3318 nt)		0	0	0	0	0	0	0	0	0	0	0	0	0	0	0
227	2147466	SNP	G→A	alkA	alkA	S25S (AGC→AGT)		0	1	0	0	0	0	0	0	0	0	0	0	0	0	0
228	2173364	DEL	Δ1 bp	gatC, gatC	gatC	intergenic (‑2/+1)		0	0	0	0	0	0	1	0	0	0	0	0	0	0	0
229	2185875	INS	(G)7→8	rcnR, rcnA	rcnA	intergenic (‑79/‑42)		0	0	0	0	0	1	0	0	0	0	0	0	0	0	0
230	2191432	SNP	C→T	yehC	yehC	G72S (GGC→AGC)		0	0	0	0	0	0	0	0	0	0	0	1	1	0	0
231	2210811	SNP	C→T	yehQ	yehQ	pseudogene (1712/2001 nt)		0	0	0	0	0	0	0	0	0	0	0	1	1	0	0
232	2215832	INS	(C)5→6	yehW	yehW	coding (645/732 nt)		0	0	0	0	1	0	0	0	0	0	0	0	0	0	0
233	2225764	SNP	T→C	yohC, yohD	yohD	intergenic (‑133/‑37)		0	0	1	0	0	0	0	0	0	0	0	0	0	0	0
234	2227340	INS	(C)6→7	mdtQ	mdtQ	pseudogene (1270/1287 nt)		0	0	0	1	0	0	0	0	0	0	0	0	0	0	0
235	2234512	SNP	T→A	preT	preT	G160G (GGT→GGA)		0	0	0	0	0	0	0	0	0	0	0	1	0	0	0
236	2238103	SNP	T→C	mglA	mglA	K396R (AAA→AGA)		0	0	1	0	0	0	0	0	0	0	0	0	0	0	0
237	2250702	SNP	T→C	yeiH	yeiH	L329P (CTG→CCG)		0	0	0	1	0	0	0	0	0	0	0	0	0	0	0
238	2257774	SNP	G→A	psuG	psuG	C198C (TGC→TGT)		0	1	0	0	0	0	0	0	0	0	0	0	0	0	0
239	2270300	MOB	IS5 (+) +4 bp	mepS	mepS	coding (322‑325/567 nt)		0	0	0	0	0	0	0	0	0	1	0	0	0	0	0
240	2278298	SNP	C→T	yejG, bcr	yejG	intergenic (‑61/+272)		0	0	0	0	0	0	0	0	0	0	0	0	1	0	0
241	2285579	SNP	A→G	yejM	yejM	T402A (ACT→GCT)		0	1	0	0	0	0	0	0	0	0	0	0	0	0	0
242	2286046	SNP	C→G	yejM	yejM	N557K (AAC→AAG)		0	0	0	0	1	0	0	0	0	0	0	0	0	0	0
243	2288561	DEL	(C)7→6	yejO	yejO	pseudogene (354/2525 nt)		0	0	0	0	0	1	0	0	0	0	0	0	0	0	0
244	2300930	SNP	T→C	napA	napA	E608E (GAA→GAG)		0	0	0	0	0	1	0	0	0	0	0	0	0	0	0
245	2304221	SNP	C→T	eco	eco	A106V (GCC→GTC)		0	0	0	1	0	0	0	0	0	0	0	0	0	0	0
246	2321694	DEL	(A)7→6	atoS	atoS	coding (1652/1827 nt)		0	0	0	1	0	0	0	0	0	0	0	0	0	0	0
247	2326925	INS	(C)6→7	atoB	atoB	coding (817/1185 nt)		0	0	1	0	0	0	0	0	0	0	0	0	0	0	0
248	2329835	SNP	G→A	yfaS	yfaS	pseudogene (4568/4605 nt)		0	0	0	0	0	0	0	0	0	0	0	0	0	0	0
249	2337708	SNP	A→G	gyrA	gyrA	R571R (CGT→CGC)		0	0	0	0	1	0	0	0	0	0	0	0	0	0	0
250	2348753	DEL	Δ1 bp	yfaE	yfaE	coding (240/255 nt)		1	0	0	0	0	0	0	0	0	0	0	0	0	0	0
251	2353249	SNP	T→C	glpA	glpA	H201H (CAT→CAC)		0	0	0	0	0	0	0	0	0	0	0	0	0	0	0
252	2353800	SNP	C→T	glpA	glpA	A385V (GCA→GTA)		0	0	0	1	0	0	0	0	0	0	0	0	0	0	0
253	2359914	SNP	G→C	rhmT	rhmT	A80G (GCC→GGC)		0	0	0	0	0	0	0	1	0	0	0	0	0	0	0
254	2362984	SNP	A→G	yfaY	yfaY	I217T (ATC→ACC)		0	0	0	0	0	0	0	0	0	0	0	0	0	0	0
255	2372870	SNP	T→C	arnE	arnE	V105A (GTG→GCG)		0	1	0	0	0	0	0	0	0	0	0	0	0	0	0
256	2391343	SNP	C→T	nuoN	nuoN	V55I (GTT→ATT)		0	1	0	0	0	0	0	0	0	0	0	0	0	0	0
257	2399911	SNP	T→C	nuoG	nuoG	K85K (AAA→AAG)		0	0	0	0	0	1	0	0	0	0	0	0	0	0	0
258	2412632	DEL	(A)8→7	yfbU, yfbV	yfbU	intergenic (‑38/+45)		0	0	0	0	0	1	0	0	0	0	0	0	0	0	0
259	2413482	SNP	T→C	ackA	ackA	L5L (TTA→CTA)		0	0	0	0	0	1	0	0	0	0	0	0	0	0	0
260	2416960	INS	(T)6→7	pta, yfcC	yfcC	intergenic (+69/‑121)		0	1	0	0	0	0	0	0	0	0	0	0	0	0	0
261	2436937	SNP	A→T	pdxB	pdxB	D305E (GAT→GAA)		0	0	0	0	0	0	0	0	0	0	0	0	1	0	0
262	2440991	SNP	A→G	fabB	fabB	G205G (GGT→GGC)		0	0	0	0	0	1	0	0	0	0	0	0	0	0	0
263	2455793	SNP	G→A	yfcV, sixA	yfcV	intergenic (‑147/+534)		0	1	0	0	0	0	0	0	0	0	0	0	0	0	0
264	2462889	INS	(C)9→12	fadL, yfdF	yfdF	intergenic (+243/‑123)		1	0	0	0	0	0	0	0	0	0	0	0	0	0	0
265	2462889	INS	(C)9→10	fadL, yfdF	yfdF	intergenic (+243/‑123)		0	1	0	0	0	0	0	1	0	0	0	0	0	0	0
266	2465945	SNP	G→A	yfdC	yfdC	V215V (GTG→GTA)		0	1	0	0	0	0	0	0	0	0	0	0	0	0	0
267	2469656	INS	(T)7→8	gtrS	gtrS	coding (526/1332 nt)		0	0	0	0	0	0	0	0	0	0	0	0	1	0	0
268	2469686	SNP	C→T	gtrS	gtrS	Q186* (CAA→TAA)		0	0	0	0	0	0	0	0	0	0	0	1	0	0	0
269	2469733	DEL	(T)8→7	gtrS	gtrS	coding (603/1332 nt)		0	1	0	0	0	1	0	0	0	0	0	0	0	0	0
270	2470410	DEL	(T)7→6	gtrS	gtrS	coding (1280/1332 nt)		1	1	1	1	1	1	0	0	1	0	0	0	0	0	0
271	2516689	SNP	T→C	yfeA	yfeA	T382A (ACG→GCG)		1	1	1	1	1	1	0	0	1	0	0	0	0	0	0
272	2517878	SNP	T→C	yfeA, alaX	yfeA	intergenic (‑46/+163)		0	0	0	0	1	0	0	0	0	0	0	0	0	0	0
273	2521967	SNP	C→A	xapR	xapR	A171S (GCG→TCG)		0	0	0	0	0	0	0	0	0	0	0	0	1	0	0
274	2531596	DEL	(G)6→5	cysZ	cysZ	coding (134/762 nt)		0	0	1	0	0	0	0	0	0	0	0	0	0	0	0
275	2533408	DEL	(A)6→5	cysK, ptsH	ptsH	intergenic (+28/‑356)		0	0	0	0	0	1	0	0	0	0	0	0	0	0	0
276	2553210	SNP	A→G	amiA	amiA	K287E (AAA→GAA)		0	1	0	0	0	1	0	0	0	0	0	0	0	0	0
277	2554244	SNP	G→A	eutR	eutR	D313D (GAC→GAT)		0	0	1	0	0	0	0	0	0	0	0	0	0	0	0
278	2563518	INS	(A)5→6	yffP, yffQ	yffQ	intergenic (+401/‑74)		0	0	0	0	0	0	0	0	0	0	0	1	1	0	0
279	2564525	SNP	G→A	yffS	yffS	M1M (ATG→ATA) †		0	0	0	0	0	0	0	0	0	0	0	1	1	0	0
280	2579181	INS	(T)5→6	talA	talA	coding (516/951 nt)		0	0	0	1	0	0	0	0	0	0	0	0	0	0	0
281	2588915	INS	(G)5→6	acrD	acrD	coding (1321/3114 nt)		0	0	0	0	0	0	0	0	0	0	0	0	0	0	0
282	2589100	DEL	(A)6→5	acrD	acrD	coding (1506/3114 nt)		0	0	0	0	0	1	0	0	0	0	0	0	0	0	0
283	2600288	SNP	C→T	gcvR	gcvR	S128L (TCG→TTG)		0	0	0	0	0	0	0	0	0	0	0	0	1	0	0
284	2611005	INS	(C)5→6	hyfI	hyfI	coding (300/759 nt)		0	0	0	0	0	1	0	0	0	0	0	0	0	0	0
285	2614141	SNP	G→A	focB	focB	G70S (GGC→AGC)		0	1	0	0	0	0	0	0	0	0	0	0	0	0	0
286	2614327	SNP	T→A	focB	focB	W132R (TGG→AGG)		0	0	0	0	0	0	0	0	0	0	0	1	0	0	0
287	2643753	SNP	G→A	rlmN	rlmN	G177G (GGC→GGT)		0	0	0	0	0	0	0	0	0	0	0	0	0	0	0
288	2644342	SNP	G→A	rlmN, ndk	rlmN	intergenic (‑59/+91)		0	0	0	0	0	0	0	0	0	0	0	1	0	0	0
289	2645886	DEL	(C)5→4	pbpC	pbpC	coding (1440/2313 nt)		1	0	0	0	1	0	0	0	0	0	0	0	0	0	0
290	2652855	INS	(G)6→7	sseA	sseA	coding (362/846 nt)		1	1	1	1	1	1	0	0	1	0	0	0	0	0	0
291	2666886	SNP	T→C	hcaT	hcaT	S321G (AGC→GGC)		0	0	0	0	1	0	0	0	0	0	0	0	0	0	0
292	2676572	SNP	G→A	yphD	yphD	P85L (CCG→CTG)		0	0	0	0	0	0	0	0	0	0	0	0	0	0	0
293	2677000	DEL	(T)5→4	yphE	yphE	coding (1362/1512 nt)		0	0	0	1	0	0	0	0	0	0	0	0	0	0	0
294	2679503	SNP	G→A	yphG	yphG	F1081F (TTC→TTT)		0	0	0	0	0	0	0	0	0	0	0	0	0	0	0
295	2682175	SNP	C→T	yphG	yphG	A191T (GCC→ACC)		0	1	0	0	0	0	0	0	0	0	0	0	0	0	0
296	2731312	SNP	G→A	rrsG, clpB	rrsG	intergenic (‑155/+288)		1	1	1	1	1	1	0	0	1	0	0	0	0	0	0
297	2734543	DEL	(C)8→7	yfiH	yfiH	coding (492/732 nt)		0	0	0	0	0	1	0	0	0	0	0	0	0	0	0
298	2749038	SNP	T→C	yfjD	yfjD	Y89H (TAC→CAC)		0	1	0	0	0	0	0	0	0	0	0	0	0	0	0
299	2750720	SNP	C→T	grpE, nadK	grpE	intergenic (‑12/‑111)		0	0	0	0	0	0	0	0	0	0	0	0	0	0	1
300	2752089	SNP	A→T	recN	recN	S99C (AGC→TGC)		0	0	0	0	0	0	0	0	0	0	0	1	0	0	0
301	2754639	SNP	C→A	ratA	ratA	Q42H (CAG→CAT)		0	0	0	0	0	0	0	0	0	0	1	0	0	0	0
302	2754784	INS	(A)8→9	ratA, smpB	ratA	intergenic (‑20/‑112)		0	0	0	0	0	1	0	0	0	0	0	0	0	0	0
303	2760118	SNP	G→A	yfjI	yfjI	W378* (TGG→TGA)		0	0	0	0	0	1	0	0	0	0	0	0	0	0	0
304	2762274	DEL	Δ1 bp	yfjK	yfjK	coding (1267/2190 nt)		0	1	0	0	0	0	0	0	0	0	0	0	0	0	0
305	2764373	SNP	G→A	yfjL	yfjL	H261Y (CAC→TAC)		0	1	0	0	0	0	0	0	0	0	0	0	0	0	0
306	2765014	SNP	T→C	yfjL	yfjL	D47G (GAC→GGC)		0	0	1	0	0	0	0	0	0	0	0	0	0	0	0
307	2765463	INS	(TATGGCAC)6→8	yfjL, yfjM	yfjL	intergenic (‑310/+50)		0	0	0	0	0	1	0	0	0	0	0	0	0	0	0
308	2765794	DEL	(C)7→6	yfjM, rnlA	yfjM	intergenic (‑18/‑124)		0	1	0	0	0	0	0	0	0	0	0	0	0	0	0
309	2765794	INS	(C)7→8	yfjM, rnlA	yfjM	intergenic (‑18/‑124)		1	0	0	0	1	0	0	0	0	0	0	0	0	0	0
310	2767507	INS	(C)7→8	rnlB, yfjP	yfjP	intergenic (+152/‑203)		1	0	0	0	1	0	0	0	0	0	0	0	0	0	0
311	2769648	DEL	(C)6→5	yfjQ, yfjR	yfjR	intergenic (+162/‑55)		0	0	0	1	0	0	0	0	0	0	0	0	0	0	0
312	2784344	DEL	(T)8→7	ypjC	ypjC	pseudogene (668/1374 nt)		0	0	0	0	0	0	0	0	0	0	0	0	0	0	0
313	2790586	SNP	T→C	lhgO	lhgO	L202P (CTG→CCG)		0	0	0	1	0	0	0	0	0	0	0	0	0	0	0
314	2809774	INS	(T)7→8	ygaZ	ygaZ	coding (158/738 nt)		1	1	1	1	1	1	0	0	0	0	0	0	0	0	0
315	2809774	DEL	(T)7→6	ygaZ	ygaZ	coding (158/738 nt)		0	0	0	0	0	0	0	1	0	0	0	0	0	0	0
316	2810756	SNP	G→A	ygaH, mprA	mprA	intergenic (+77/‑14)		0	0	0	0	0	0	0	0	0	0	0	1	1	0	0
317	2810759	SNP	G→A	ygaH, mprA	mprA	intergenic (+80/‑11)		0	0	0	0	0	0	0	0	0	0	0	0	0	0	1
318	2810760	SNP	T→C	ygaH, mprA	mprA	intergenic (+81/‑10)		0	0	0	0	0	0	0	0	0	1	1	0	0	0	0
319	2824686	SNP	G→A	mltB	mltB	A297A (GCC→GCT)		0	0	0	0	0	0	0	1	0	0	0	0	0	0	0
320	2838784	SNP	A→G	ascG	ascG	C161R (TGC→CGC)		0	0	1	0	0	0	0	0	0	0	0	0	0	0	0
321	2852356	SNP	T→A	hypD	hypD	L74Q (CTG→CAG)		0	0	0	0	0	0	0	0	0	0	0	0	1	0	0
322	2854144	INS	+G	hypE	hypE	coding (891/1011 nt)		0	0	0	0	0	0	0	0	0	0	0	0	0	0	0
323	2856887	SNP	C→T	ygbA, mutS	ygbA	intergenic (‑81/‑206)		0	0	0	1	0	0	0	0	0	0	0	0	0	0	0
324	2866592	INS	+C	rpoS	rpoS	coding (960/993 nt)	3	1	1	1	1	1	1	0	0	1	0	0	0	0	0	0
325	2887352	SNP	T→A	ygcB, cysH	ygcB	intergenic (‑133/+226)		0	0	0	0	0	0	0	0	0	0	0	1	1	0	0
326	2888564	SNP	T→C	cysI	cysI	T512T (ACA→ACG)		0	0	0	0	0	0	0	1	0	0	0	0	0	0	0
327	2889648	SNP	A→G	cysI	cysI	M151T (ATG→ACG)		0	1	0	0	0	0	0	0	0	0	0	0	0	0	0
328	2890521	SNP	G→A	cysJ	cysJ	P460S (CCA→TCA)		0	0	1	0	0	0	0	0	0	0	0	0	0	0	0
329	2891179	SNP	G→C	cysJ	cysJ	S240R (AGC→AGG)		0	0	0	0	1	0	0	0	0	0	0	0	0	0	0
330	2904164	DEL	Δ61 bp	ygcE, queE	queE	intergenic (+790/+523)		0	0	0	0	0	0	0	0	0	0	0	0	0	0	0
331	2912426	SNP	A→G	relA	relA	F409S (TTT→TCT)		0	0	0	0	1	0	0	0	0	0	0	0	0	0	0
332	2917114	SNP	G→A	barA	barA	L686L (TTG→TTA)		0	0	0	0	0	0	0	0	0	0	0	0	0	0	0
333	2917345	SNP	G→A	barA	barA	G763G (GGG→GGA)		0	0	0	0	0	0	0	0	0	0	0	0	0	1	0
334	2923182	SNP	T→C	truC	truC	L201L (CTA→CTG)		0	0	0	0	0	1	0	0	0	0	0	0	0	0	0
335	2950330	SNP	G→A	argA	argA	M363I (ATG→ATA)		0	0	0	0	0	1	0	0	0	0	0	0	0	0	0
336	2966413	SNP	A→T	ptsP	ptsP	D674E (GAT→GAA)		0	0	0	0	0	1	0	0	0	0	0	0	0	0	0
337	2966582	SNP	C→T	ptsP	ptsP	G618D (GGC→GAC)		1	0	0	0	1	0	0	0	0	0	0	0	0	0	0
338	2967707	SNP	T→A	ptsP	ptsP	D243V (GAT→GTT)		0	0	0	0	0	0	0	0	0	0	0	0	0	0	0
339	2967887	SNP	G→A	ptsP	ptsP	A183V (GCC→GTC)		0	0	0	1	0	0	0	0	0	0	0	0	0	0	0
340	2972860	DEL	(T)7→6	lplT	lplT	coding (1003/1194 nt)		0	0	0	0	0	1	0	0	0	0	0	0	0	0	0
341	2976311	DEL	(A)8→7	aas, galR	galR	intergenic (‑297/‑288)		0	0	1	0	0	0	0	0	0	0	0	0	0	0	0
342	2996015	INS	(T)8→9	ygeN	ygeN	pseudogene (6/261 nt)		0	0	0	0	0	0	0	0	0	0	0	1	0	0	0
343	3007187	SNP	A→T	ygeW	ygeW	D309V (GAC→GTC)		0	0	0	1	0	0	0	0	0	0	0	0	0	0	0
344	3008075	SNP	A→G	ygeX	ygeX	D189G (GAC→GGC)		1	1	1	1	1	1	0	0	1	0	0	0	0	0	0
345	3038330	INS	(T)5→6	dsbC	dsbC	coding (493/711 nt)		0	0	0	0	0	0	0	0	0	0	0	0	0	0	0
346	3070123	DEL	(A)7→6	mscS, fbaA	mscS	intergenic (‑316/+42)		0	0	0	0	0	1	0	0	0	0	0	0	0	0	0
347	3086935	SNP	G→T	metK	metK	G77V (GGC→GTC)		0	0	1	0	0	0	0	0	0	0	0	0	0	0	0
348	3093283	SNP	G→A	yqgE	yqgE	G116D (GGC→GAC)		0	0	0	0	1	0	0	0	0	0	0	0	0	0	0
349	3101039	DEL	(C)7→6	yggN	yggN	coding (585/720 nt)		0	0	0	0	0	1	0	0	0	0	0	0	0	0	0
350	3154207	DEL	(A)9→8	yghB	yghB	coding (645/660 nt)		0	0	0	0	0	0	0	0	0	0	0	0	0	0	0
351	3182712	SNP	G→A	zupT	zupT	A55T (GCC→ACC)		0	1	0	0	0	1	0	0	0	0	0	0	0	0	0
352	3184487	DEL	Δ1 bp	ribB, yqiC	ribB	intergenic (‑21/‑353)		1	0	0	0	0	0	0	0	0	0	0	0	0	0	0
353	3194516	SNP	A→G	yqiK	yqiK	K551K (AAA→AAG)		1	1	1	1	1	1	0	0	1	0	0	0	0	0	0
354	3211972	SNP	C→G	dnaG	dnaG	T289S (ACC→AGC)		0	1	0	0	0	0	0	0	0	0	0	0	0	0	0
355	3214605	SNP	G→A	rpoD	rpoD	G520E (GGG→GAG)		1	0	0	0	0	0	0	0	0	0	0	0	0	0	0
356	3249448	SNP	T→C	yqjD	yqjD	L25P (CTT→CCT)		1	0	0	0	0	0	0	0	0	0	0	0	0	0	0
357	3249628	SNP	G→A	yqjD	yqjD	G85D (GGC→GAC)		0	0	0	1	0	0	0	0	0	0	0	0	0	0	0
358	3267638	SNP	T→C	tdcR, yhaB	yhaB	intergenic (+40/‑216)		0	0	0	0	0	0	0	0	0	0	0	1	0	0	0
359	3271600	INS	(C)5→6	garK	garK	coding (171/1146 nt)		0	0	0	0	0	0	0	1	0	0	0	0	0	0	0
360	3277706	DEL	(A)7→6	yhaV	yhaV	coding (370/465 nt)		0	0	1	0	0	0	0	0	0	0	0	0	0	0	0
361	3298809	SNP	A→G	yraR	yraR	V13A (GTG→GCG)		0	0	0	1	0	0	0	0	0	0	0	0	0	0	0
362	3304813	DEL	(C)7→6	mtr	mtr	coding (1005/1245 nt)		1	0	0	0	1	0	0	0	0	0	0	0	0	0	0
363	3304813	INS	(C)7→8	mtr	mtr	coding (1005/1245 nt)		0	0	0	1	0	0	0	0	0	0	0	0	0	0	0
364	3333582	INS	(A)8→9	rplU, ispB	ispB	intergenic (‑131/‑128)		0	0	0	0	1	0	0	0	0	0	0	0	0	0	0
365	3338928	SNP	C→A	mlaE	mlaE	L107F (TTG→TTT)		0	0	0	0	0	0	0	0	0	1	1	0	0	0	0
366	3346530	SNP	C→A	hpf, ptsN	ptsN	intergenic (+70/‑48)		0	0	0	0	0	0	0	1	0	0	0	0	0	0	0
367	3352673	SNP	T→C	arcB	arcB	E118G (GAA→GGA)	5	1	1	1	1	1	1	0	0	1	0	0	0	0	0	0
368	3361426	DEL	Δ1 bp	gltF	gltF	coding (251/765 nt)		0	0	0	0	0	0	0	1	0	0	0	0	0	0	0
369	3379266	INS	(C)7→8	zapE	zapE	coding (732/1128 nt)		1	0	1	1	1	1	0	1	1	0	0	0	0	0	0
370	3379266	INS	(C)7→9	zapE	zapE	coding (732/1128 nt)		0	1	0	0	0	0	0	0	0	0	0	0	0	0	0
371	3396689	SNP	G→A	rng	rng	S369S (AGC→AGT)		0	0	0	0	0	0	0	0	0	0	0	0	0	0	0
372	3397925	DEL	Δ1 bp	yhdE	yhdE	coding (454/594 nt)		1	0	0	0	0	0	0	0	0	0	0	0	0	0	0
373	3410998	MOB	IS2 (+) +5 bp	dusB	dusB	coding (719‑723/966 nt)		0	0	0	0	0	0	0	0	0	1	0	0	0	0	0
374	3411299	SNP	T→C	fis	fis	V10A (GTA→GCA)		1	1	1	1	1	1	0	0	1	0	0	0	0	0	0
375	3429362	SNP	G→A	yrdA	yrdA	V43I (GTT→ATT)		0	1	0	0	0	0	0	0	0	0	0	0	0	0	0
376	3436256	SNP	G→A	rsmB	rsmB	A350A (GCG→GCA)		0	0	0	0	1	0	0	0	0	0	0	0	0	0	0
377	3452057	SNP	A→T	rplD	rplD	I77N (ATC→AAC)		0	0	0	0	0	0	0	0	0	0	0	0	1	0	0
378	3453105	SNP	G→A	rpsJ	rpsJ	H56Y (CAC→TAC)		0	0	1	0	0	0	0	0	0	0	0	0	0	0	0
379	3459293	INS	(G)5→6	gspE	gspE	coding (955/1482 nt)		1	0	0	0	1	0	0	0	0	0	0	0	0	0	0
380	3467120	SNP	A→G	bfd, chiA	bfd	intergenic (‑129/+40)		0	0	0	0	0	1	0	0	0	0	0	0	0	0	0
381	3468389	SNP	T→C	chiA	chiA	S489G (AGT→GGT)		0	1	0	0	0	0	0	0	0	0	0	0	0	0	0
382	3499708	DEL	(C)5→4	yhfL, frlA	frlA	intergenic (+93/‑202)		0	0	0	0	0	1	0	0	0	0	0	0	0	0	0
383	3507008	SNP	G→A	yhfT	yhfT	T110I (ACT→ATT)		0	0	0	1	0	0	0	0	0	0	0	0	0	0	0
384	3512561	DEL	Δ1 bp	yhfZ, trpS	yhfZ	intergenic (‑217/+73)		0	1	0	0	0	1	0	0	0	0	0	0	0	0	0
385	3519367	SNP	C→T	aroK, hofQ	aroK	intergenic (‑303/+98)		1	0	0	0	0	0	0	0	0	0	0	0	0	0	0
386	3520513	SNP	T→C	hofQ	hofQ	D64G (GAT→GGT)		0	0	0	1	0	0	0	0	0	0	0	0	0	0	0
387	3525601	DEL	Δ1 bp	nudE	nudE	coding (549/561 nt)		1	0	0	0	0	0	0	0	0	0	0	0	0	0	0
388	3525826	INS	(A)6→7	nudE	nudE	coding (324/561 nt)		0	0	0	1	0	0	0	0	0	0	0	0	0	0	0
389	3525969	SNP	T→A	nudE	nudE	I61F (ATC→TTC)		0	0	0	0	0	0	0	0	0	0	0	0	0	0	0
390	3541493	SNP	T→C	feoB	feoB	F363L (TTC→CTC)	5	0	0	0	0	0	1	0	0	0	0	0	0	0	0	0
391	3542093	SNP	G→A	feoB	feoB	V563M (GTG→ATG)	5	0	1	0	0	0	1	0	0	0	0	0	0	0	0	0
392	3542503	SNP	G→A	feoB	feoB	W699* (TGG→TGA)	5	0	0	1	0	0	0	0	0	0	0	0	0	0	0	0
393	3566544	SNP	C→A	glgP	glgP	S13I (AGC→ATC)		0	0	0	0	0	0	0	0	0	0	0	0	0	1	0
394	3567459	SNP	T→C	glgA	glgA	N192S (AAC→AGC)		0	1	0	0	0	0	0	0	0	0	0	0	0	0	0
395	3572318	SNP	T→C	glgB	glgB	E395E (GAA→GAG)		0	1	0	0	0	0	0	0	0	0	0	0	0	0	0
396	3580930	DEL	(A)9→8	yhhX, yhhY	yhhX	intergenic (‑125/‑208)		0	0	0	0	0	1	0	0	0	0	0	0	0	0	0
397	3582206	DEL	Δ1,222 bp	yhhZ, yrhA	yhhZ	IS1‑mediated		1	1	1	1	1	1	0	1	1	0	0	0	0	0	0
398	3594376	SNP	C→T	livM	livM	A369T (GCA→ACA)		0	1	0	0	0	0	0	0	0	0	0	0	0	0	0
399	3595273	DEL	Δ1 bp	livM	livM	coding (208/1278 nt)		0	0	0	1	0	0	0	0	0	0	0	0	0	0	0
400	3595315	DEL	(A)5→4	livM	livM	coding (166/1278 nt)		0	1	0	0	0	1	0	0	0	0	0	0	0	0	0
401	3596220	DEL	(TCA)3→2	livH	livH	coding (182‑184/927 nt)		0	0	1	0	0	0	0	0	0	0	0	0	0	0	0
402	3597846	DEL	(T)5→4	livK, panM	panM	intergenic (‑286/‑138)		0	0	0	0	0	0	0	0	0	0	0	0	0	0	0
403	3618765	SNP	T→C	nikR	nikR	Y60H (TAT→CAT)		0	1	0	0	0	0	0	0	0	0	0	0	0	0	0
404	3622796	SNP	T→G	rhsB	rhsB	L1202R (CTG→CGG)		0	0	0	0	0	0	0	0	0	0	0	0	1	0	0
405	3639879	DEL	(T)8→7	uspB, uspA	uspB	intergenic (‑159/‑232)		0	0	0	0	1	0	0	0	0	0	0	0	0	0	0
406	3645196	SNP	G→A	prlC, rlmJ	prlC	intergenic (‑14/‑189)		0	0	0	0	0	1	0	0	0	0	0	0	0	0	0
407	3646678	SNP	G→A	gor	gor	G127D (GGC→GAC)	5	0	0	0	1	0	0	0	0	0	0	0	0	0	0	0
408	3648042	SNP	T→C	dinQ, arsR	dinQ	intergenic (‑254/‑486)		0	0	0	0	0	0	0	0	0	0	0	0	1	0	0
409	3648144	DEL	(T)7→6	dinQ, arsR	dinQ	intergenic (‑356/‑384)		1	1	1	1	1	1	0	0	1	0	0	0	0	0	0
410	3657494	SNP	T→C	hdeD	hdeD	L167P (CTG→CCG)		0	1	0	0	0	0	0	0	0	0	0	0	0	0	0
411	3671943	SNP	G→C	yhjB, yhjC	yhjB	intergenic (‑49/‑471)		0	0	0	0	0	1	0	0	0	0	0	0	0	0	0
412	3682492	SNP	G→A	dctA	dctA	A319V (GCC→GTC)		0	0	0	1	0	0	0	0	0	0	0	0	0	0	0
413	3714073	SNP	C→T	yiaC	yiaC	P141L (CCG→CTG)		0	0	0	0	0	1	0	0	0	0	0	0	0	0	0
414	3728118	DEL	(C)8→7	xylB	xylB	coding (1254/1455 nt)		0	1	0	1	0	0	0	0	0	0	0	0	0	0	0
415	3742218	SNP	A→G	yiaJ	yiaJ	A105A (GCT→GCC)		0	0	0	0	0	1	0	0	0	0	0	0	0	0	0
416	3793843	MOB	IS2 (–) +5 bp	yibB, hldD	hldD	intergenic (‑160/‑140)		0	0	0	0	0	0	0	0	0	0	1	0	0	0	0
417	3800268	DEL	(T)8→7	waaY	waaY	coding (698/699 nt)		0	0	0	0	0	0	0	0	0	0	0	0	0	0	0
418	3807026	SNP	A→G	waaG	waaG	G14G (GGT→GGC)		0	0	0	0	1	0	0	0	0	0	0	0	0	0	0
419	3811584	SNP	G→A	rpmB	rpmB	P31S (CCG→TCG)		0	0	0	0	0	1	0	0	0	0	0	0	0	0	0
420	3815859	DEL	Δ82 bp	rph, rph	rph			0	0	0	0	0	0	1	1	1	1	1	0	0	1	1
421	3834428	DEL	(G)6→5	yicI	yicI	coding (110/2319 nt)		0	0	0	0	0	0	0	0	0	0	0	0	0	0	0
422	3853909	SNP	A→G	tisB, emrD	emrD	intergenic (+267/‑13)		0	0	0	0	0	0	0	0	0	0	0	1	1	0	0
423	3891662	SNP	C→T	mdtL	mdtL	P16P (CCC→CCT)		1	0	0	0	0	0	0	0	0	0	0	0	0	0	0
424	3910662	SNP	A→T	pstS	pstS	D288E (GAT→GAA)		0	0	0	0	0	0	0	0	0	0	0	0	1	0	0
425	3924915	SNP	A→T	mnmG	mnmG	V240E (GTG→GAG)		0	0	0	0	0	0	0	0	0	0	0	1	0	0	0
426	3931183	INS	(G)7→8	ravA, kup	ravA	intergenic (‑90/‑133)		0	0	0	0	0	0	0	1	0	0	0	0	0	0	0
427	3950467	SUB	2 bp→TT	ilvL, ilvX	ilvX	intergenic (+47/‑39)		0	0	0	0	0	0	0	0	0	0	0	1	0	0	0
428	3950468	SNP	G→T	ilvL, ilvX	ilvX	intergenic (+48/‑39)		0	0	0	0	0	0	0	0	0	0	0	0	1	0	0
429	3951559	INS	+A	ilvG	ilvG	pseudogene (18/663 nt)		0	0	0	1	0	0	0	0	0	0	0	0	0	0	0
430	3951598	INS	+T	ilvG	ilvG	pseudogene (57/663 nt)		1	0	0	0	1	0	0	0	0	0	0	0	0	0	0
431	3952380	SNP	G→A	ilvM	ilvM	L60L (CTG→CTA)		0	1	0	0	0	1	0	0	0	0	0	0	0	0	0
432	3952569	SNP	C→T	ilvE	ilvE	A29V (GCG→GTG)		0	1	0	0	0	1	0	0	0	0	0	0	0	0	0
433	3966598	SNP	G→A	rho	rho	G61E (GGA→GAA)		0	0	0	0	0	0	0	0	0	1	0	0	0	0	0
434	3966720	SNP	C→T	rho	rho	R102C (CGC→TGC)		0	0	1	0	0	0	0	0	0	0	0	0	0	0	0
435	3970032	INS	(G)6→7	wzzE	wzzE	coding (1002/1047 nt)		0	0	0	0	1	0	0	0	0	0	0	0	0	0	0
436	3971690	SNP	A→C	wecC	wecC	Q144P (CAG→CCG)		0	0	0	0	0	0	0	0	0	0	0	1	1	0	0
437	3991301	SNP	C→T	cyaA	cyaA	P50L (CCG→CTG)		1	0	0	0	0	0	0	0	0	0	0	0	0	0	0
438	4002325	SNP	C→T	corA	corA	I300I (ATC→ATT)		0	0	0	0	0	1	0	0	0	0	0	0	0	0	0
439	4060280	DEL	(T)9→8	typA, yihL	yihL	intergenic (+50/‑167)		1	0	0	0	1	0	0	0	0	0	0	0	0	0	0
440	4072171	SNP	C→A	yihT	yihT	V161F (GTC→TTC)		0	0	0	0	0	0	0	0	0	0	0	0	0	0	1
441	4078996	SNP	G→T	yiiD, yiiE	yiiE	intergenic (+558/‑301)		0	0	0	0	0	0	0	0	0	0	0	0	0	0	1
442	4100447	DEL	(T)6→5	rhaT	rhaT	coding (79/1035 nt)		0	0	0	0	0	1	0	0	0	0	0	0	0	0	0
443	4101728	INS	(G)7→8	kdgT	kdgT	coding (39/984 nt)		0	0	0	0	0	0	0	0	0	0	0	0	0	0	0
444	4103886	SNP	A→G	cpxA	cpxA	Y364H (TAT→CAT)		0	0	0	0	0	0	0	0	0	0	0	0	0	0	0
445	4105411	SNP	A→G	cpxR	cpxR	V87A (GTT→GCT)		0	0	0	0	0	1	0	0	0	0	0	0	0	0	0
446	4109928	DEL	(A)7→6	sbp, cdh	cdh	intergenic (+105/‑2)		1	0	0	0	0	0	0	0	0	0	0	0	0	0	0
447	4121597	DEL	(T)5→4	hslU	hslU	coding (151/1332 nt)		0	0	1	0	0	0	0	0	0	0	0	0	0	0	0
448	4121887	DEL	(GC)5→4	hslV	hslV	coding (400‑401/531 nt)		1	0	0	0	1	0	0	0	0	0	0	0	0	0	0
449	4122191	DEL	(T)5→4	hslV	hslV	coding (97/531 nt)		0	1	0	0	0	0	0	0	0	0	0	0	0	0	0
450	4128197	SNP	T→C	metJ	metJ	T67A (ACC→GCC)		0	0	0	1	0	0	0	0	0	0	0	0	0	0	0
451	4128259	SNP	A→G	metJ	metJ	V46A (GTG→GCG)		0	0	0	0	0	1	0	0	0	0	0	0	0	0	0
452	4128352	SNP	T→A	metJ	metJ	H15L (CAC→CTC)		0	0	0	0	1	0	0	0	0	0	0	0	0	0	0
453	4128359	SNP	C→T	metJ	metJ	A13T (GCT→ACT)		1	0	0	0	0	0	0	0	0	0	0	0	0	0	0
454	4168540	SNP	T→A	gltT, rrlB	rrlB	intergenic (+93/‑101)		0	0	0	0	0	0	0	0	0	0	0	0	1	0	0
455	4185211	SNP	T→C	rpoB	rpoB	F1323L (TTC→CTC)		0	0	1	0	0	0	0	0	0	0	0	0	0	0	0
456	4187550	SNP	C→T	rpoC	rpoC	A734V (GCG→GTG)		0	0	0	0	0	0	1	1	0	0	0	0	0	0	0
457	4189448	SNP	C→T	rpoC	rpoC	Q1367* (CAG→TAG)		0	0	0	0	0	0	0	0	0	0	1	0	0	0	1
458	4191997	SNP	G→C	thiG	thiG	P213P (CCC→CCG)		0	0	0	0	0	0	0	0	0	0	1	0	0	0	0
459	4196250	SNP	T→C	thiC, rsd	thiC	intergenic (‑151/+82)		0	1	0	0	0	0	0	0	0	0	0	0	0	0	0
460	4200184	DEL	(A)7→5	yjaG, hupA	hupA	intergenic (+90/‑96)		0	0	0	0	0	1	0	0	0	0	0	0	0	0	0
461	4214649	SNP	A→T	metA	metA	I124F (ATC→TTC)		0	0	0	1	0	0	0	0	0	0	0	0	0	0	0
462	4214964	SNP	A→G	metA	metA	I229V (ATT→GTT)		0	1	0	0	0	1	0	0	0	0	0	0	0	0	0
463	4215147	SNP	A→C	metA	metA	N290H (AAC→CAC)		0	0	1	0	0	0	0	0	0	0	0	0	0	0	0
464	4215178	DEL	Δ1 bp	metA	metA	coding (899/930 nt)		1	0	0	0	1	0	0	0	0	0	0	0	0	0	0
465	4227628	DEL	(A)5→4	metH, yjbB	yjbB	intergenic (+117/‑103)		0	0	0	0	0	1	0	0	0	0	0	0	0	0	0
466	4235689	INS	+A	pgi, yjbE	yjbE	intergenic (+282/‑217)		0	0	0	0	0	0	0	0	0	0	0	1	1	0	0
467	4242942	DEL	Δ66 bp	malG	malG	coding (510‑575/891 nt)		0	0	0	0	0	0	0	0	0	0	0	0	1	0	0
468	4243370	SNP	C→T	malG	malG	L49L (CTG→CTA)		0	0	0	1	0	0	0	0	0	0	0	0	0	0	0
469	4295744	SNP	G→A	gltP	gltP	A422T (GCT→ACT)		0	0	0	1	0	0	0	0	0	0	0	0	0	0	0
470	4296060	SNP	C→T	gltP, yjcO	gltP	intergenic (+266/+376)		1	1	1	1	1	1	0	0	1	0	0	0	0	0	0
471	4310950	SNP	T→A	alsA	alsA	I11F (ATC→TTC)		0	0	0	0	0	0	0	0	0	0	0	1	0	0	0
472	4323197	SNP	T→C	phnE	phnE	pseudogene (34/426 nt)		0	0	0	0	1	0	0	0	0	0	0	0	0	0	0
473	4337024	SNP	G→A	adiC	adiC	S3L (TCG→TTG)		1	1	1	1	1	1	0	0	1	0	0	0	0	0	0
474	4341955	SNP	G→A	melA	melA	T15T (ACG→ACA)		0	1	0	0	0	0	0	0	0	0	0	0	0	0	0
475	4343821	DEL	(T)7→6	melB	melB	coding (453/1422 nt)		0	0	0	0	0	1	0	0	0	0	0	0	0	0	0
476	4364381	SNP	T→C	dsbD	dsbD	Y221C (TAC→TGC)		0	1	0	0	0	0	0	0	0	0	0	0	0	0	0
477	4370616	SNP	A→G	yjeH, groS	groS	intergenic (‑204/‑72)		0	0	1	1	0	1	0	0	0	0	0	0	0	0	0
478	4382091	SNP	C→T	frdA	frdA	W76* (TGG→TGA)		0	0	0	0	0	1	0	0	0	0	0	0	0	0	0
479	4397557	SNP	G→T	mutL	mutL	G49V (GGT→GTT)	*	1	1	1	1	1	1	0	1	1	0	0	0	0	0	0
480	4400313	SNP	A→C	hfq	hfq	D9A (GAT→GCT)		0	0	0	0	0	0	1	0	0	0	0	0	0	0	0
481	4408903	DEL	(A)6→5	rnr	rnr	coding (2250/2442 nt)		0	0	0	0	0	1	0	0	0	0	0	0	0	0	0
482	4410053	DEL	(T)9→8	rlmB, yjfI	yjfI	intergenic (+47/‑80)	6	1	1	1	1	1	1	0	0	1	0	0	0	0	0	0
483	4411047	SNP	C→T	yjfJ	yjfJ	S165S (AGC→AGT)		0	0	1	0	0	0	0	0	0	0	0	0	0	0	0
484	4465236	SNP	C→T	treB	treB	P315P (CCG→CCA)		0	0	1	0	0	0	0	0	0	0	0	0	0	0	0
485	4467129	SNP	C→T	treR	treR	E40K (GAA→AAA)		0	0	0	0	0	1	0	0	0	0	0	0	0	0	0
486	4488027	SNP	A→G	lptG	lptG	D237G (GAC→GGC)		1	0	0	0	0	0	0	0	0	0	0	0	0	0	0
487	4490055	SNP	T→G	yjgR	yjgR	E3D (GAA→GAC)		0	0	0	0	0	0	0	0	0	0	0	0	1	0	0
488	4494883	INS	(A)7→8	idnK	idnK	coding (261/564 nt)		1	1	1	1	1	1	0	0	1	0	0	0	0	0	0
489	4503169	DEL	(G)5→4	insG	insG	coding (263/1329 nt)		0	0	0	0	0	1	0	0	0	0	0	0	0	0	0
490	4517951	INS	(C)6→7	fecI	fecI	coding (285/522 nt)		0	0	0	0	0	1	0	0	0	0	0	0	0	0	0
491	4525413	DEL	(T)6→5	yjhI	yjhI	coding (391/789 nt)		0	0	0	0	0	0	0	1	0	0	0	0	0	0	0
492	4533536	SNP	A→G	yjhQ	yjhQ	A83A (GCT→GCC)		0	0	0	0	1	0	0	0	0	0	0	0	0	0	0
493	4548150	SNP	A→G	fimF	fimF	T137A (ACG→GCG)		0	0	1	0	0	0	0	0	0	0	0	0	0	0	0
494	4556769	DEL	(T)9→8	yjiC, iraD	iraD	intergenic (‑449/‑224)		0	0	0	0	1	0	0	0	0	0	0	0	0	0	0
495	4572279	SNP	A→T	yjiS, yjiT	yjiT	intergenic (+364/‑135)		0	0	0	0	0	0	0	0	0	0	0	1	0	0	0
496	4573528	SNP	A→G	yjiT	yjiT	pseudogene (1115/1503 nt)		1	1	1	1	1	1	0	0	1	0	0	0	0	0	0
497	4587690	DEL	Δ1 bp	mrr	mrr	coding (742/915 nt)		0	0	0	1	0	0	0	0	0	0	0	0	0	0	0
498	4606215	DEL	(G)8→7	leuP	leuP	noncoding (72/87 nt)		0	0	0	0	0	1	0	0	0	0	0	0	0	0	0
499	4615859	SNP	T→G	yjjI	yjjI	T403P (ACC→CCC)		0	0	0	0	0	0	0	0	0	0	0	1	1	0	0
500	4631700	SNP	T→C	slt	slt	L323P (CTT→CCT)		0	0	0	0	0	0	0	0	0	0	0	0	1	0	0
501	4638193	INS	(C)6→7	creD	creD	coding (16/1353 nt)		1	1	1	1	1	1	0	0	1	0	0	0	0	0	0

## Sheet: Table S3
	Explained Variance	Category	Top Explained Variance	Evolution P	Evolved Minus WT	Temperature P	44C Minus 30C	Figure	PRECISE-1K Regulator	Function	PRECISE-1K Confidence	Number of Genes
RpoS	0.198452	Stress	TRUE	0.0368946	-25.2063			3	RpoS	Master regulator of global stress response	5	122
FlhDC-2	0.112557	Extracellular Structures	TRUE	0.0410199	16.1884	0.024329	-19.652	4	FlhDC	Flagellum biosynthesis and export - early steps	5	43
FliA	0.0376618	Extracellular Structures	TRUE			0.024329	-13.4417	3	FliA	Flagellum biosynthesis and export, motility - later steps	5	37
GadXW	0.0338919	Stress	TRUE	0.0368946	-10.2606				GadX+GadW	Glutamate-dependent acid resistance system; multidrug efflux	4	19
FlhDC-1	0.0279272	Extracellular Structures	TRUE			0.00456512	-11.7651	4	FlhDC	Flagellum biosynthesis and export - additional technical iModulon, captures nonlinear behavior	5	32
Putrescine	0.0246603	Metabolism	TRUE						RpoS+ArcA+PuuR	Putrescine transport and catabolism	5	8
ArcA	0.0236172	Metabolism	TRUE	0.0537252	-8.24249	0.0514471	-8.18918	5	ArcA	Anaerobiosis; repression of aerobic growth genes during anaerobic growth	3	81
YjfJ	0.0221795	Stress	TRUE	0.0207185	7.74573			6	YjfJ	Putative heat responsive regulon	2	4
Membrane	0.0164439	Stress	TRUE	0.00819744	-9.39821	0.00456512	8.44019			Membrane-related stress response regulators, transporters, multidrug resistance	2	33
Fimbriae	0.0157394	Extracellular Structures	TRUE	0.0207185	7.38837			4	QseB+IHF+Lrp+H-NS	Type 1 (mannose-sensitive) pili/fimbriae biosynthesis and secretion	5	8
Capsule	0.0152412	Extracellular Structures	TRUE			0.00456512	-12.6351		RcsAB	Colanic acid capsule synthesis and transport; periplasmic proteins; envelope stress response	4	38
Pyrimidine	0.0147961	Metabolism	TRUE	0.0410199	-10.4673				PurR/UTP	Pyrimidine transport and biosynthesis	4	13
SSW SNPs	0.0144098	Genomic	TRUE	0.0592664	6.38166					Unknown	3	89
RpoH	0.00885229	Stress	TRUE	0.0463116	6.44486	0.024329	8.66169	3	RpoH	Global heat shock response during log-phase; response to high temperature and/or misfolded proteins	5	41
Maltose	0.00849375	Metabolism	TRUE			0.0346792	-8.94191		MalT	Maltose transport and catabolism	5	9
UC-7	0.00803576	Unknown	TRUE							Unknown	1	32
Sulfate	0.00794331	Metabolism	TRUE						Cbl+CysB	Cysteine transport and biosynthesis; aliphatic sulfonate utilization and homeostatic response to sulfate starvation	5	17
Fatty Acid	0.00789209	Metabolism	TRUE						FadR	Fatty acid degradation and biosynthesis	5	7
Fnr-3	0.00727747	Metabolism	TRUE	0.0622586	-8.58503	0.0566013	9.67601	5	Fnr	Anaerobic growth	3	33
Fur-1	0.00702432	Metals	TRUE					5	Fur	Iron sensing and uptake, enterobactin biosynthesis, iron-sulfur cluster activation, iron sequestration	5	32
Translation	0.00698844	Translation	FALSE	0.0755997	-6.38456	0.049257	-11.1994	3	DksA	Ribosome biogenesis	5	53
ppGpp	0.00573408	Stress	FALSE			0.0759415	-7.97025		ppGpp	Stringent response	5	70
Suf System	0.00525216	Metals	FALSE						NsrR+IHF+IscR+OxyR+Fur+ppGpp	Iron-sulfur cluster biosynthesis and insertion	5	6
Lrp	0.00500453	Metabolism	FALSE	0.0410199	-6.04514				Lrp	Global regulation of amino acid biosynthesis/catabolism, stationary phase, nutrient transport, pili synthesis, 1-carbon metabolism	5	42
YcjW	0.00477947	Metabolism	FALSE						YcjW	Carbohydrate transport and catabolism	3	17
UC-5	0.00477939	Unknown	FALSE							Unknown	1	15
NtrC-1	0.00467201	Metabolism	FALSE						RpoN+RpoS+NtrC	Nitrogen assimilation, ammonium transport	5	18
Biofilm	0.00465986	Extracellular Structures	FALSE			0.024329	9.13544		RpoS+ppGpp+BluR+MarA	Biofilm formation, acid resistance, cold shock response	5	5
Cold Shock	0.00464646	Stress	FALSE			0.024329	-9.62172			Cold shock proteins	5	15
yqhI	0.00412094	Unknown	FALSE							Unknown	5	2
Glyoxylate	0.00406435	Metabolism	FALSE						Crp+ArcA+ppGpp+Cra+IclR+IHF	Glyxoylate cycle; alternate to TCA cycle	5	3
gcvB	0.00404489	Metabolism	FALSE	0.0807503	6.3131				gcvB	Amino acid transport	3	76
Glutarate	0.00393525	Metabolism	FALSE						RpoS+H-NS+Crp+Lrp+GlaR+ppGpp	Glutarate/aminobutyrate transport and catabolism	4	5
Methionine	0.00390779	Metabolism	FALSE						MetJ	Methionine transport and biosynthesis	5	21
LPS	0.00370545	Extracellular Structures	FALSE							Lipopolysaccharide biosynthesis and export	5	43
Hot TALE 16	0.00369462	Unknown	FALSE							Regulatory changes under high temperature	2	17
sdh KO	0.00343874	Metabolism	FALSE							sdh KO	4	5
GadX	0.00314652	Stress	FALSE						RpoS+GadX	Glutamate-dependent acid resistance system; multidrug efflux	3	9
UC-8	0.00309466	Unknown	FALSE							Unknown	1	9
rcsB KO	0.00287509	Stress	FALSE							rcsB KO and associated regulatory changes	3	8
Curli-1	0.0028628	Extracellular Structures	FALSE						RpoS+FliZ+CpxR+CsgD+BtsR	Curli secretion and assembly	5	6
ytiC	0.00269907	Unknown	FALSE							Unknown	5	2
Fnr-1	0.00269797	Metabolism	FALSE	0.0658162	-7.63594				Fnr	Transition from aerobic to anaerobic growth; anaerobic reductase and hydrogenase activity	4	46
Magnesium	0.00269375	Metals	FALSE						PhoP	Magnesium sensing and transport; magnesium-limitation response	5	21
Fur-2	0.00268039	Metals	FALSE					5	Fur	Iron sensing and uptake, enterobactin biosynthesis, iron-sulfur cluster activation, iron sequestration	5	44
Acetate	0.00245167	Metabolism	FALSE							Acetate uptake and catabolism; aldehyde catabolism; acetate/ethanol detoxification at stationary phase	2	7
Nickel	0.00243118	Metals	FALSE	0.0537252	-5.86741				RpoN+NarL+NikR+Fnr	Nickel sensing and uptake	5	5
Osmoprotectant	0.00238421	Stress	FALSE			0.0221001	-6.85632		RpoS+ppGpp+IHF+H-NS	Transport of osmoprotectant glycine betaine	5	4
NtrC-2	0.0023108	Metabolism	FALSE			0.0408749	-5.22216		NtrC+RpoN	Nitrogen assimilation, ammonium transport	4	10
NrdR	0.00227756	Metabolism	FALSE			0.0346792	6.61093		NrdR	Ribonucleoside reduction	5	7
Cysteine-1	0.00226019	Metabolism	FALSE						CysB	Cysteine biosynthesis, sulfate assimilation	5	32
ldrC	0.0022597	Unknown	FALSE							Unknown	5	1
N Reduction	0.00217186	Metabolism	FALSE						FlhDC+ModE+NarP+NarL+Fnr	Electron transfer via nitrate reductases (periplasmic and A), cytochrome c	4	24
Crp-2	0.00205541	Metabolism	FALSE			0.0510248	-5.13762		Crp	Carbohydrate transport and catabolism	4	21
Ribose	0.00198369	Metabolism	FALSE			0.0120163	6.95835		dsrA+Crp+RbsR	Ribose transport and catabolism	5	5
Resistance	0.00190654	Stress	FALSE	0.0463116	11.2908					Multidrug resistance; stress response to harmful compounds/antibiotics	2	58
yoaI	0.00186094	Unknown	FALSE							Unknown	5	1
Phage Shock	0.00182076	Stress	FALSE						RpoN+IHF+PspF	Phage shock response; response to filamentous phage infection and/or extracytoplasmic shock	5	6
NDH-1	0.0018146	Metabolism	FALSE	0.0368946	-7.44492				NarL+ArcA+IHF+Fnr+Fis+ryhB	NADH:ubiquinone oxidoreductase I: electron transfer from NADH to quinone pool, proton electrochemical gradient generation for aerobic and anaerobic respiration	5	12
Glycolate	0.00181376	Metabolism	FALSE						IHF+ArcA+PdhR+GlcC	Glycolate/glyoxylate tranport and catabolism	5	6
Nucleoside	0.00179525	Metabolism	FALSE						Crp+CytR	Transport and utilization of ribonucleosides and deoxyribonucleosides	5	11
Cellulose	0.00173211	Extracellular Structures	FALSE							Cellulose biosynthesis; biofilm formation; membrane/periplasmic proteins	2	95
Lysine/T2SS	0.00167031	Metabolism	FALSE	0.0368946	5.8191	0.024329	5.08156		ArgP	Lysine transport and biosynthesis; type II secretion system	3	27
Glutamine	0.00159994	Metabolism	FALSE						NtrC	Glutamine transport and synthesis	5	9
UC-1	0.00146087	Unknown	FALSE							Unknown	1	27
UC-3	0.00144252	Unknown	FALSE							Unknown	1	51
Cysteine-2	0.00143476	Metabolism	FALSE						CysB	Cysteine biosynthesis, sulfate assimilation	5	9
IS Elements-2	0.00142301	Unknown	FALSE							Unknown	1	49
CpxR	0.00136229	Stress	FALSE						CpxR	Inner membrane damage sensing and repair via protein folding/degradation, chemotaxis, drug efflux, DNA repair, motility	5	53
Nucleotide Stress	0.00129712	Stress	FALSE							DNA repair; stringent response signaling via ppGpp; ribosomal biogenesis and stability	2	15
Microaerobic	0.00128257	Metabolism	FALSE						RpoS+Fis+NarP+NarL+AppY+YdeO+ArcA+IscR	Hydrogenase 1 and cytochrome bd-II ubiquinol oxidase: microaerobic respiratory chain between hydrogen and oxygen	5	6
Copper	0.00123486	Metals	FALSE	0.0472304	11.5787				CusR/CueR/HprR	Copper/silver sensing and export	5	11
Salicylic Acid	0.00121154	Stress	FALSE			0.024329	5.16377			Salicylic acid efflux	3	9
crp KO-1	0.00113247	Metabolism	FALSE							crp KO and compensatory regulatory changes	2	24
Efflux Pump	0.00111502	Stress	FALSE							Multidrug/spermidine efflux pump	5	2
Flagella	0.0010999	Extracellular Structures	FALSE							Flagellar biosynthesis	2	4
Ferric Citrate	0.00109933	Metals	FALSE						PdhR+HypT+Nac+Crp+Fur+FecI	Ferric citrate transporter; iron uptake under intracellular limitation	5	7
ymgI	0.00108931	Unknown	FALSE							Unknown	5	4
Dipeptide	0.00108481	Metabolism	FALSE						gcvB+IHF+Fnr	Dipeptide transport; flagellar biosynthesis	2	8
Glycine	0.00107182	Metabolism	FALSE						PurR+Fnr+ppGpp+Crp+Lrp+GcvA	Glycine cleavage system	5	5
cyoB/kdpE/qseB KO	0.00106967	Metabolism	FALSE							cyoB/kdpE/qseF KO	3	8
Superoxide	0.00105283	Stress	FALSE						SoxS	Superoxide/nitric oxide sensing and removal, protection from organic solvents and antibiotics	4	117
Arginine	0.00104877	Metabolism	FALSE						ArgR	Arginine transport and biosynthesis	5	24
BasR	0.00103312	Extracellular Structures	FALSE						BasR	Lipid A modification and polymixin resistance in the presence of excess iron	4	15
Galactose	0.00103272	Metabolism	FALSE						RpoS+GalR+GalS+Crp	Galactose transport and catabolism	5	10
UC-4	0.000996209	Unknown	FALSE							Unknown	1	39
Nitrogen	0.00098529	Metabolism	FALSE						Nac	Nitrogen metabolism under nitrogen limitation	5	32
UC-2	0.000961351	Unknown	FALSE							Unknown	1	96
Thiamine-1	0.000961002	Metabolism	FALSE						Thiamine diphosphate	Thiamine uptake and biosynthesis	5	9
UC-6	0.000940576	Unknown	FALSE							Unknown	5	11
Fnr-2	0.000915482	Metabolism	FALSE						Fnr	Transition from aerobic to anaerobic growth; global control of anaerobiosis	4	62
Acid Shock RNA	0.00091515	Stress	FALSE							Very low pH-responsive acid shock polypeptide	5	3
FDH-N/NRA	0.000910502	Metabolism	FALSE						NarL+Fnr	Anaerobic growth on nitrate; formate-to-nitrate electron transfer via formate dehydrogenase N and nitrate reductase A	5	15
Thiamine-2	0.000899395	Metabolism	FALSE							Thiamine uptake and biosynthesis	4	6
pgi KO	0.000845529	Metabolism	FALSE							pgi KO	5	4
Biotin	0.000835534	Metabolism	FALSE						BirA	Biotin biosynthesis	5	8
efeU Activation	0.000828728	Metals	FALSE							efeU re-activation and associated efeU ALE-related expression changes	5	9
ygdT	0.000808603	Unknown	FALSE	0.0472304	5.57307					Unknown	5	3
nquinone ALE 3	0.000795076	Metabolism	FALSE							ubiC KO and associated adaptive regulatory changes	2	26
ypjJ	0.000743446	Unknown	FALSE							Unknown	5	7
Isc System	0.000734627	Metabolism	FALSE						ryhB/IscR	Iron-sulfur cluster biogenesis and insertion	5	11
Pyruvate-1	0.000729429	Metabolism	FALSE						BtsR	Pyruvate sensing, transport, and catabolism under nutrient limitation	4	6
YmfT	0.000714179	Stress	FALSE						YmfT	e14 prophage regulator activated by DNA damage	3	15
minicoli KOs	0.000711418	Genomic	FALSE							Deletions from minicoli strain	4	115
NO Stress	0.00070965	Stress	FALSE						NsrR/NarP	Nitric oxide sensing and detoxification, iron-sulfur cluster repair, anaerobic growth	4	11
PAL 10 Del	0.000692853	Unknown	FALSE							Unknown	5	108
Cytochrome c	0.000646357	Metabolism	FALSE						FlhDC+IHF+NsrR+NarL+NarP+Fis+Fnr	Cytochrome c-552 and putative cytochrome c-related proteins	3	6
thrA KO	0.000637794	Metabolism	FALSE							thrA KO and compensatory transcriptional changes	5	5
NRZ	0.000615406	Metabolism	FALSE						OmpR	Nitrate reduction under microaerobic condition; aerobic to anaerobic transition	4	6
ymiB	0.000609112	Unknown	FALSE							Unknown	5	1
yneP	0.000601452	Unknown	FALSE							Unknown	5	6
ROS TALE Amp	0.000600239	Unknown	FALSE							Amplification of DLP12/IS3	5	9
Nickel/Cobalt	0.000577562	Metals	FALSE	0.0410199	5.21102				RcnR	Nickel and cobalt resistance via efflux	5	2
Leucine	0.000563674	Metabolism	FALSE						LeuO+Leu-tRNA+ppGpp	Leucine biosynthesis	5	5
ydfW	0.000555912	Unknown	FALSE							Unknown	5	3
Leu/Val/Ile	0.000534991	Metabolism	FALSE						Lrp+IHF+Ile-tRNA+Leu-tRNA+Val-tRNA+ppGpp	Branched-chain amino acid biosynthesis	5	11
IS5	0.000532303	Unknown	FALSE							IS5 transcripts	3	9
Potassium	0.000530573	Metals	FALSE						KdpE	Potassium sensing and transport	5	5
IS Elements-1	0.000521668	Unknown	FALSE							Unknown	1	24
YieP	0.000502075	Stress	FALSE						YieP	Cellular membrane synthesis and stress response, 3-hydroxypropanoate tolerance	5	10
RpoE	0.000491338	Stress	FALSE						RpoE	Heat shock response; response to high temperature and/or misfolded membrane/periplasmic proteins	2	13
Ile/Val	0.000489281	Metabolism	FALSE							Isoleucine and valine biosynthesis	4	4
trxC Del	0.000487923	Unknown	FALSE							Unknown	4	3
DhaR	0.000479368	Metabolism	FALSE						DhaR	Dihydroxyacetone transport and catabolism; phosphotransferase activity for DhaM phosphorylation	5	13
ymdG	0.000478947	Unknown	FALSE							Unknown	5	1
ykgR	0.000469606	Unknown	FALSE							Unknown	5	1
Sulfoquinovose	0.00046931	Metabolism	FALSE						CsqR	Sulfoquinovose transport and catabolism	5	10
Thr/Ser-1	0.000458576	Metabolism	FALSE						TdcA+TdcR+IHF+Fnr+Crp	Threonine/serine transport and catabolism during anaerobiosis	5	16
ldrA	0.000445672	Unknown	FALSE	0.0576669	-5.32875					Unknown	5	1
CP4-44	0.000438802	Other	FALSE							CP4-44 prophage expression variation	5	4
FHL	0.000435406	Metabolism	FALSE						RpoN+NsrR+ModE+IHF+FhlA	Formate hydrogenlyase: hydrogen production during glucose fermentation via formate oxidation/proton reduction	5	7
Gluconate	0.00043087	Metabolism	FALSE						GntR+Crp	Gluconate transport and catabolism (Entner-Doudoroff)	5	12
Tryptophan	0.000401941	Metabolism	FALSE						TrpR+Trp-tRNA	Tryptophan transport and biosynthesis	5	8
IS1	0.000401475	Unknown	FALSE							IS1 transcripts	2	9
entC/ubiC KO-2	0.00038979	Metabolism	FALSE							entC/ubiC KO and compensatory sad up-regulation	2	5
ldrD	0.000388066	Unknown	FALSE	0.0472304	7.03067					Unknown	5	4
YgbI	0.000377177	Metabolism	FALSE						YgbI	Tartrate transport and catabolism	2	10
yafF	0.000371308	Unknown	FALSE							Unknown	5	1
malE OE	0.000368279	Metabolism	FALSE							Accounts for malE plasmid overexpression	5	3
cyoB/ndh/nuoB KO-2	0.000365169	Metabolism	FALSE							cyoB/ndh/nuoB KOs	5	9
NtrC-3	0.000353125	Metabolism	FALSE						NtrC+RpoN	Nitrogen assimilation, pyrimidine transport and catabolism	4	20
ydaG	0.000348315	Unknown	FALSE							Unknown	5	4
glrR KO	0.000337617	Stress	FALSE							glrR (aka qseF) KO; xylose transport and catabolism	4	7
Sialic Acid	0.000321543	Metabolism	FALSE						Crp+NanR	N-acetyl-neuraminic acid (or sialic acid) transport and metabolism	5	13
SCFA	0.000321131	Metabolism	FALSE						RpoN+AtoC+IHF	Short-chain fatty acid (acetoacetate) transport and catabolism	5	4
Oxidoreductase	0.000310528	Stress	FALSE							Putative oxidoreductase components	2	5
ROS TALE Del-2	0.00030329	Unknown	FALSE							Unknown	4	9
Cra	0.000302276	Metabolism	FALSE						Cra	Central carbon metabolism; glycolytic flux-dependent regulation via fructose sensing	5	17
Molybdenum	0.000300431	Metals	FALSE						Crp+FliA+ModE	Molybdenum transport and molybdoenzyme synthesis	5	5
Phosphate-2	0.000297022	Metabolism	FALSE						PhoB	Inorganic phosphate sensing, transport, and production	5	20
FDH-O	0.000286464	Metabolism	FALSE						SdhX	Formate dehydrogenase O; formate to carbon dioxide oxidation; formate-nitrate electron transport during aerobic/anerobic shift	4	7
yceO	0.000285953	Unknown	FALSE							Unknown	5	1
PlaR	0.000282324	Metabolism	FALSE						PlaR+RpoE+Crp+IHF	Plant-derived sugars transport and catabolism	5	10
entC/ubiC KO-1	0.000277441	Metabolism	FALSE							entC/ubiC KO and compensatory sad up-regulation	2	6
PAL Amp	0.000267053	Unknown	FALSE							Unknown	5	88
Purine	0.000260548	Metabolism	FALSE						PurR+ppGpp	Purine transport and biosynthesis	5	22
Zinc-1	0.000248757	Metals	FALSE						Zur/ZntR/CueR	Zinc sensing and uptake; copper sensing and export	4	14
ythA	0.000240351	Unknown	FALSE							Unknown	5	3
ypaB	0.000234122	Unknown	FALSE							Unknown	5	1
Histidine	0.000232417	Metabolism	FALSE						His-tRNA+DksA	Histidine biosynthesis	5	9
tpiA KO	0.000228085	Metabolism	FALSE							tpiA KO and compensatory evolved regulatory changes	4	10
crp KO-2	0.000225437	Metabolism	FALSE							crp KO and associated glycerol-3-phosphate (GlpR) regulatory changes	3	6
EvgA	0.000224381	Stress	FALSE						EvgA	Glutamate-dependent acid response, drug resistance, alkali metals response	5	15
Sugar Diacid	0.000223724	Metabolism	FALSE						CdaR	Transport and catabolism of carbohydrate diacids (galacatarate and glucarate)	5	14
UC-9	0.000220848	Unknown	FALSE							Unknown	1	10
Thr/Ser-2	0.000220084	Metabolism	FALSE						Fnr+Crp+IHF+TdcA+TdcR	Threonine/serine transport and catabolism	5	5
Tyr/Trp/Phe	0.000217798	Metabolism	FALSE						TyrR/TrpR/Trp-tRNA	Aromatic amino acid biosynthesis and transport	5	12
yjjZ	0.000214169	Unknown	FALSE							Unknown	4	2
Nitrate/Nitrite	0.000206074	Metabolism	FALSE						NarL+Fnr	Nitrate/nitrite transport and reduction	4	9
ROS TALE Del-1	0.000196873	Unknown	FALSE							Unknown	4	14
ydfB	0.000188151	Unknown	FALSE							Unknown	5	1
FucR/ExuR	0.000186022	Metabolism	FALSE						FucR/ExuR	Fucose/galacturonate/glucuronate transport and catabolism	5	14
Crp-1	0.000178794	Metabolism	FALSE						Crp	Miscellaneous carbon source metabolism	3	61
Tryptophanase	0.00017681	Metabolism	FALSE						Crp+TorR+Nac+L-tryptophan	Tryptophan import and catabolism via tryptophanase; indole/pyruvate biosynthesis	5	2
Curli-2	0.000173683	Extracellular Structures	FALSE						RpoS+FliZ+CpxR+CsgD+BtsR	Curli secretion and assembly	5	5
PAL 26 Del	0.000168481	Unknown	FALSE							Unknown	5	43
FucR/AllR/AraC	0.000164489	Metabolism	FALSE						FucR/AllR/AraC	Allantoin/glycolate/glyoxylate/arabinose/fucose transport and catabolism	5	20
BW25113	0.000161025	Genomic	FALSE							Accounts for genomic differences between BW25113 and MG1655 substrains	5	26
Sorbitol	0.000159885	Metabolism	FALSE						SrlR+GutM+Crp+H-NS	Sorbitol transport and catabolism	5	6
DNA Damage	0.000156506	Stress	FALSE						LexA	SOS response to DNA damage or inhibition of DNA replication	5	18
Quorum Sensing	0.000156028	Other	FALSE						Crp+LsrR	Quorum sensing via autoinducer 2, biofilm architecture, foreign DNA stress response; lsrR KO	5	10
e14 Del	0.000153907	Unknown	FALSE							Unknown	5	14
Pyruvate-2	0.000148834	Metabolism	FALSE						PyrR	Pyruvate sensing and transport	4	1
Xylose	0.000144124	Metabolism	FALSE						Crp+XylR	d-Xylose transport and catabolism	5	15
CCK-PGI Del	0.000136216	Unknown	FALSE							Unknown	5	15
Zinc-2	0.000119121	Metals	FALSE						ZraR	Tolerance to high zinc concentration	5	1
Phosphate-1	0.000110234	Metabolism	FALSE						PhoB	Inorganic phosphate sensing, transport, and production	5	8
YgeV	0.000107296	Metabolism	FALSE						YgeV	Nucleoside degradation activated by ethanol treatment	5	13
Glycerol	0.000106972	Metabolism	FALSE						Crp+GlpR	Glycerol/glycerol-3-phosphate transport and catabolism	5	11
cyoB/ndh/nuoB KO-1	0.00010479	Metabolism	FALSE							NDH-1 (nuoB) KO and compensatory NDH-2 (ndh) up-regulation	4	3
pts ALE	0.000101236	Metabolism	FALSE							ptsHIcrr KO and associated adaptive regulatory changes	4	37
pts KO	9.99057e-05	Metabolism	FALSE							ptsHI/crr KO and compensatory regulatory changes	2	13
PaaX	9.97507e-05	Metabolism	FALSE						Crp+IHF+PaaX+SlyA	Phenylacetic acid transport and catabolism	5	9
OxyR	8.41936e-05	Stress	FALSE						OxyR	Oxidative stress response, especially peroxide	4	38
arcA/luxS KO	8.12499e-05	Metabolism	FALSE							arcA KO	5	2
cydB/appC KO	7.89287e-05	Metabolism	FALSE							cydB/appC KO and compensatory regulatory changes	4	11
Propionate	7.57134e-05	Metabolism	FALSE						PrpR+RpoN+Cra+Crp	Propionate catabolism; 2-methylcitric acid cycle	5	4
Rhamnose	7.21868e-05	Metabolism	FALSE						Crp+RhaS	Rhamnose transport and catabolism	5	8
baeR KO	6.58605e-05	Stress	FALSE							baeR KO	4	54
lsrB KO	5.67e-05	Other	FALSE							lsrB KO and compensatory regulatory changes	4	8
GlcNAc	4.33943e-05	Metabolism	FALSE						NagC+Crp	Amino sugar transport, biosynthesis and catabolism	5	17

## Sheet: Table S4
Arrow	From	To	Figure	Meaning	Data Evidence	Literature Evidence	New?
1	High temperature	Upregulated general stress signals		High temperature induces general stress responses via damage to cellular components, ppGpp, RpoS, etc		Gottesman 2019, Schellhorn 2020	Not new, established
2	Evolved high temperature tolerance in ALE strains	Downregulated general stress signals		After ALE, the strains exhibit a decrease in general stress	Inferred from faster growth rate and changes to RpoS and Translation iModulon activities	Sandberg 2019, Kavvas 2022, Dalldorf 2023	Frequently observed for a variety of ALEs, but consistent with new data
3	General stress signals	Downregulated Translation iModulon	3B-C	The Translation iModulon is downregulated by general stress signals	Translation iModulon activity is inversely correlated with temperature	Sastry 2019, Irving 2020, Dalldorf 2023	Not new but consistent with new data. The Translation iModulon is a convenient indicator of general stress levels enabled by iModulon analysis
4	Downregulated Translation iModulon	Decreased expression of ribosomes and tendency toward decreased growth rate		The Translation iModulon contains ribosomal genes, which tend to speed up growth	iModulon identity	Sastry 2019, Lamoureux 2023, Dalldorf 2023	Not new, established
5	General stress signals	Upregulated RpoS iModulon		The RpoS iModulon is upregulated by general stress signals (in the absence of rpoS mutations)	RpoS iModulon activity decreases after ALE in other 42c strains which do not exhibit the rpoS mutation	Sastry 2019, Lamoureux 2023, Dalldorf 2023, Gottesman 2019	Not new, but consistent with new data
6	rpoS ∆1 frameshift mutation	Downregulated RpoS iModulon	3A-B	A frameshift in rpoS downregulates the RpoS iModulon genes	iModulon is enriched for known RpoS-regulated genes. Strains with the mutation strongly downregulate the iModulon. The correlation between RpoS iM and Translation iM does not hold in mutants	Zambrano 1993, Gottesman 2019	Specific mutation is new, and location of mutants under high temperatures on Fig 3B is unique (fear/greed tradeoff with low fear and low greed). iModulon activity phase plane enables concise understanding of this mutation's transcriptional effects. Benefit of downregulating RpoS in high temperature adaptation is to our knowledge new.
7	Downregulated RpoS iModulon	Downregulated general stress responses, tendency to not be in stationary phase		The RpoS iModulon contains a variety of general stress response and growth-slowing genes	iModulon identity	Sastry 2019, Lamoureux 2023, Dalldorf 2023	Not new, established
8	High temperature	RpoH RNA thermosensor	3E	High temperature is sensed by regulatory pathways that activate RpoH	Inferred from correlation between temperature and RpoH iModulon	Morita 1999, Yura 2019	Not new, established
9	RpoH RNA thermosensor	Regulation of RpoH iModulon	3E	The RpoH regulatory pathways control the RpoH iModulon	iModulon is enriched for known RpoH-regulated genes, and iModulon activity behaves as expected for RpoH TF activity	Lamoureux 2023	Not new, but consistent with new data. RpoH iModulon acting as an indicator of sensed temperature is new.
10	Upregulated RpoH iModulon	Upregulation of chaperones, proteases, and other heat-specific stress responses		The RpoH iModulon contains these heat-specific stress responses	iModulon identity	Erickson 1987, Lamoureux 2023	Not new, but upregulation and lack of mutation after ALE emphasizes the importance of these genes for growth at high temperatures
11	Upregulated FlhDC iModulons	Increased expression of flagellar basal body	4A, 4D-E	The FlhDC iModulons contain the flagellar basal body and other early flagellar synthesis pathways	iModulon identity	Lamoureux 2023, Rychel 2023, Fitzgerald 2014	Not new, but high activity of these genes in thermally adapted E. coli is new
12	Increased expression of flagellar basal body	Membrane stability or increased export of large proteins	4B	The flagellar basal body is a large protein export system, which exports flagellin and has been engineered to export other substrates, and may be repurposed to remove protein aggregates. It also spans both membranes and may serve to structurally support the cellular envelope.	Upregulation of flagellar basal body was selected for in the high temperature tolerant strains, which suggests a benefit exists. Given that high temperature causes the formation of protein aggregates and the destabilization of membranes, we propose these putative connections	Fitzgerald 2014, Singer 2012, Green 2019, Fabian 2023	Though it has been well-studied that flagellar basal bodies export large proteins in natural and engineered settings, their possible role in clearing protein aggregates when flagellin is not present is novel, unvalidated, and warrants further study. Similarly, the structural support role of flagellar basal bodies has not been studied in detail
13	The flagellar basal body	Export of FlgM, the anti-sigma factor for FliA	4B	Functional flagellar basal bodies export FlgM, a key regulatory step that activates FliA and enables the expression of the later steps of flagellar synthesis		Fitzgerald 2014, Rudenko 2019	Not new, established
14	fliJ ∆1 frameshift mutation	Decreased export of FlgM	4B, 4E	A frameshift in fliJ downregulates the FliA iModulon by interacting with FlgM export	Inferred from iModulon activities of mutants (Fig 4D) and established gene functions; Strains without the mutation have a linear correlation between FlhDC-2 and FliA iModulon activities, whereas mutants downregulate the FliA iModulon relative FlhDC-2	Minamino 2004, Fitzgerald 2014	Mutation is new, and its transcriptional effects are easier to quantify using the motility iModulon activity phase plane. This proposed mechanism is consistent with fliJ's known function as part of the flagellar export system, but has not been validated experimentally
15	fliI +1 frameshift mutation	Decreased export of FlgM	4B, 4E	A frameshift in fliI downregulates the FliA iModulon by interacting with FlgM export	Inferred from iModulon activities of mutants (Fig 4B) and established gene functions; The strain with both fliIJ mutations more strongly downregulates the FliA iModulon compared to those with fliJ alone, and both mutations occur in the same protein complex	Fitzgerald 2014	Mutation is new, and its transcriptional effects are easier to quantify using the motility iModulon activity phase plane. The interaction with the fliJ mutation and apparent additive nature of the transcriptional effect is new and unvalidated but in agreement with the known shared function of the genes
16	High temperature	Decreased export of FlgM	4E	At high temperatures, the flagellar basal body is less effective at exporting FlgM, leading to a decrease in FliA sigma factor activity	High temperature samples are below the best fit line in the motility iModulon activity phase plane (Fig 4D)	Rudenko 2019 (detailed study of this phenomenon)	This was previously established, but the iModulon activity phase plane enables it to be more easily quantified in the transcriptome. Also, the trend is reinforced by mutations, which suggests that it may have a growth benefit and not simply be an effect of stress, which was not known previously
17	Export of FlgM	Upregulation of FliA iModulon	4B	FlgM is the anti-sigma factor of FliA, and its export by the flagellar basal body activates the FliA iModulon	We do not observe FliA iModulon activation in the fliIJ mutants or high temperature samples, which is consistent with this mechanism	Rudenko 2019, Fitzgerald 2014	Not new, established regulatory interaction which is reinforced by the iModulon analysis performed here
18	Downregulation of FliA iModulon	Downregulation of flagellin		The FliA iModulon contains flagellin, which is needed for motility but not the protein export function of the basal body	iModulon identity	Lamoureux 2023	Not new, established
19	Flagellin	Efficient metabolism in hot ALE conditions	4B	Flagellin synthesis is an inefficient use of resources under hot ALE conditions	Evolved strains occupy an unusual location on the motility iModulon activity phase plane (Fig 3B) which activates the basal body but not flagellin	Rudenko 2019, Ottemann 1997	It is known that E. coli is less motile at high temperatures, and logically flagella should not be beneficial in these circumstances in ALE. New data is consistent with this view, but see arrow 12 for the novelty associated with specifically downregulating the FliA iModulon (flagellin) and not all motility iModulons
20	ecpC ∆1 frameshift mutation	Upregulation of the Fimbriae iModulon	4F	The ecpC frameshift mutation upregulates the Fimbriae iModulon under high temperature conditions	Strains with the mutation exhibit significantly higher Fimbriae iModulon activity	Garnett 2012	This mutation is new, and so is the interaction between ecpC, a fairly uncharacterized putative usher for the common pilus, and fimbriae. iModulon activities of mutant strains were able to more easily identify this relationship than past methods, since the Fimbriae upregulation was a significant signal in the transcriptome. This result has not been directly experimentally tested
21	Upregulation of the Fimbriae iModulon	Upregulation of fimbriae synthesis		The Fimbriae iModulon contains the genes which synthesize fimbriae	iModulon identity	Geibel 2013, Lamoureux 2023	Not new
22	Fimbriae synthesis and export	Membrane stability or large protein export		Upregulation of fimbriae genes may increase the export of proteins, since fimD is known to participate in this process for specific substrates. Also, fimbriae may structurally support the envelope.	Two separate evolved strains acquired the same mutation and transcriptional effect independently, which suggests a benefit. Given the hypothesis put forward in arrow 12 and the similarity between fimbriae and flagella, it is possible that this is also a strategy which assists in the clearing of protein aggregates or supports the membranes.	Hinthong 2015	The potential benefit of fimbriae in high temperature conditions has not been observed previously, nor have fimbriae components been known to export protein aggregates. This convergent mutation suggests that the relationship between fimbriae and high temperature stress ought to be studied in greater detail
23	High temperature	Decreased dissolved oxygen	5A-C	At high temperatures, dissolved oxygen decreases	High temperatures shift samples up and left in the ArcA/Fnr-3 iModulon activity phase plane, which is consistent with decreases in dissolved oxygen	Gevantman 2022, Rubalcaba 2020	Oxygen solubility changes are known to occur at higher temperatures, but their effect on the transcriptome of E. coli has not been explored in detail previously
24	Decreased dissolved oxygen	Downregulation of the ArcA iModulon	5A-B	ArcA iModulon activity is regulated by oxygen levels via the ArcAB system, which senses the redox ratio of quinones in the electron transport chain	As temperature increases, ArcA iModulon activity decreases. This is true both in the wild type and in the evolved strains	Federowicz 2014, Malpica 2004, Rychel 2023	The regulatory pathways upstream of ArcA are well-studied, but their response to high temperature has not been previously reported. It was difficult to quantify ArcA activity in the absence of iModulon analysis, and the redox iModulon activity phase plane concisely visualizes this effect
25	arcB E118G mutation	Downregulation of the ArcA iModulon	5A-B	The arcB E118G mutation tends to downregulate the ArcA iModulon	The trendline in the ArcA/Fnr-3 iModulon activity phase plane is shifted toward a downregulation of ArcA in the mutant strains relative to the rest of the samples in PRECISE-1K	Federowicz 2014, Malpica 2004, van Beilen 2016	The mutation is new, and the use of the redox iModulon activity phase plane was able to quantify its likely effect more clearly than past methods. This association is consistent with the known function of ArcB in regulating these genes and appears to strengthen the downregulating effect of high temperature. The specific mutation has not been studied in isolation
26	Decreased dissolved oxygen	Upregulation of the Fnr iModulons	5B-C	Fnr iModulon activity is regulated by oxygen levels via oxidation of Fnr's iron-sulfur cluster	As temperature increases, activity of each Fnr-regulated iModulon (especially Fnr-3) increases.	Federowicz 2014, Myers 2013, Rychel 2023	The regulation of Fnr activity is well-studied, but its response to high temperature has not been previously reported. iModulon analysis makes quantification of Fnr activity from transcriptomes possible, and the analysis of the redox iModulon phase plane is new
27	Upregulation of the ArcA iModulon	Upregulation of the tricarboxylic acid (TCA) cycle and electron transport chain (ETC)	5D	The ArcA iModulon contains aerobic metabolism genes which include those for the TCA cycle and ETC	iModulon identity; The change in these genes also explains the shift in the aero-type plot, where evolved strains have lower biomass yields at colder temperatures due to decreased TCA cycle activity	Lamoureux 2023, Rychel 2023, Federowicz 2014	Not new, but a transcriptional shift away from aerobic metabolism at high temperatures has not been studied previously
28	Increased TCA cycle and ETC flux	Increased autoxidation	5D	Flux through aerobic pathways creates oxidative stress via autoxidation, which worsens at high temperatures	Autoxidation may contribute to the decreased biomass yield observed in the wild type strain upon an increase in temperature	Messner 1999, Belhadj Silmen 2014	Not new, but the transcriptional effect of this process at high temperatures is new. The arcB mutation may have provided a growth benefit by decreasing expression of the genes which mediate this process, which is a novel heat tolerance mechanism
29	High temperature	Increased autoxidation	5D	Flux through aerobic pathways creates oxidative stress via autoxidation, which worsens at high temperatures (see arrow 28)	See arrow 28	See arrow 28	See arrow 28
30	gor G127D mutation	Decreased oxidative stress from autoxidation	5B	The gor mutation may decrease oxidative stress, since the gene is known to detoxify ROS and the mutant exhibits more aerobic metabolism than the other strains	The strain with the gor mutation has higher ArcA iModulon activity and lower Fnr iModulon acitivities, which indicates that the mutation may have decreased oxidative stress in this strain	Prinz 1997	The mutation is new, and the use of the redox iModulon activity phase plane was able to quantify its likely effect more clearly than past methods. This association is consistent with the known function of gor in oxidative stress detoxification, but has not been directly validated
31	Oxidative stress from autoxidation	Decreased ArcA iModulon activity	5A-B	When autoxidation shifts the redox balance towards oxidation, the ArcAB system will sense the change and downregulate the ArcA-regulated genes	The ArcA iModulon activity decreases with temperature, but does so less strongly when the gor mutation is present. This is consistent with this potential mechanism	Federowicz 2014, Malpica 2004, Rychel 2023	The regulatory mechanisms of ArcA are established but the ability to measure its activity with iModulons under temperature stress is new
32	Autoxidation	Efficient metabolism in hot ALE conditions	5D	Autoxidation promotes inefficient metabolism in hot ALE conditions	Changes to autoxidation may partially explain the increase in biomass yield and glucose uptake at high temperatures after ALE	Federowicz 2014, Messner 1999, Belhadj Silmen 2014	This is a novel heat tolerance mechanism from the strains in this study, suggested by the redox mutations and iModulon activities. More detailed analysis of the system should be performed, as it could be a valuable contribution to the understanding of cross-stress tolerance
33	Oxidative stress from autoxidation	Decreased Fnr iModulon activity	5A-B	When autoxidation creates ROS that damage Fnr's iron sulfur clusters, Fnr no longer represses the Fnr iModulons and their genes are upregulated	Activity of all Fnr iModulons, particularly Fnr-3, increase with temperature, except when the gor mutation is present. This is consistent with this potential mechanism	Federowicz 2014, Myers 2013, Rychel 2023	The regulatory mechanisms of Fnr are established, but the ability to measure its activity with iModulons under temperature stress is new
34	Upregulation of Fnr iModulons	Increased fermentation		The Fnr iModulons contain anaerobic metabolism genes which include several fermentation pathways, so upregulation will tend to promote fermentation	iModulon identity	Federowicz 2014, Lamoureux 2023	Not new
35	High temperature	Changes to Fur binding	5E-I	Temperature increases cause a unique shift in the transcriptional regulation of the Fur regulon; this occurs both in wild type and evolved strains	Temperature increases cause a shift perpendicular to the trendline of the Fur iModulon activity phase plane (Fig 5H-I), specifically resulting in an upregulation of feoABC	Rychel 2023, Lamoureux 2023, Sastry 2021	This is a novel result, and one that would be difficult to quantify without the Fur iModulon activity phase plane. Further studies should probe deeper into the binding affinities of Fur at various promoters and temperatures.
36	Proposed Fur binding temperature effect	Downregulation of the Fur-1 iModulon relative to Fur-2	5E-I	At higher temperatures, Fur-1 is downregulated relative to Fur-2 (see Fig 5H). This changes which iron uptake genes receive more transcriptomic allocation at different temperatures	44C samples are significantly further from the Fur trendline than 30C or 37C samples		See arrow 35
37	Proposed Fur binding temperature effect	Upregulation of the Fur-2 iModulon relative to Fur-1	5E-I	At higher temperatures, Fur-2 is upregulated relative to Fur-2 (see Fig 5H). This changes which iron uptake genes receive more transcriptomic allocation at different temperatures	44C samples are significantly further from the Fur trendline than 30C or 37C samples		See arrow 35
38	Downregulation of Fur-1 iModulon	Decreased siderophore synthesis		The Fur-1 iModulon contains siderophore synthesis genes	iModulon identity	Rychel 2023, Lamoureux 2023, Colquhoun 2001	Not new, discussed in detail in the supplemental notes of Rychel 2023
39	Upregulation of Fur-2 iModulon	Upregulation of ionic iron transport via feoABC		The Fur-1 iModulon contains less metabolically expensive iron uptake systems, such as the feoABC transporter	iModulon identity	Rychel 2023, Lamoureux 2023, Smith 2019	Not new, discussed in detail in the supplemental notes of Rychel 2023
40	Decreased siderophore synthesis	Efficient metabolism in hot ALE conditions		Decreased siderophore synthesis promotes efficient metabolism in hot ALE conditions	Inferred from location of high temperature samples on Fur iModulon activity phase plane, metabolic cost of siderophore synthesis, and increased iron solubility at high temperatures	Colquhoun 2001	The necessity of siderophores at lower temperatures has been studied in another organism, but this is the first suggestion we have found in E. coli that Fur binding may actually promote this effect in the transcriptome
41	Mutations in feoB: F363L, W699*, and V563M	Modified feoB iron uptake		Three strains acquired mutations in feoB, suggesting that modifying its behavior provides a benefit in hot ALE conditions	Parallel acquisition of mutations in the same gene, combined with its upregulation (arrow 35, 39)	Smith 2019	To our knowledge, these mutations are new. The interplay between iron uptake and temperature has also not been well studied in E. coli, and further research should probe the effects of these mutations
42	Single bp deletion in the promoter of yjfI	Upregulation of YjfJ iModulon	6A	A promoter mutation upstream of the YjfJ iModulon (a single operon) likely upregulated it	All evolved strains had a promoter mutation upstream of the YfjJ iModulon, and also strongly upregulated the iModulon		Little is known about this operon; the mutation is novel
43	Upregulation of YjfJ iModulon	Novel heat tolerance operon		Given that the evolved strains were highly heat tolerant and this mutation persisted in all strains, we propose that the YjfJ iModulon improves heat tolerance	Inferred from iModulon activity; also consistent with mechanism in arrow 44		Though homology to a membrane stress protection gene was previously reported, this is the first evidence that this operon/iModulon is beneficial at high temperatures
44	YjfJ novel heat tolerance operon	Membrane stability or large protein export	6C-G	Based on homology & structural predictions, the YjfJ iModulon genes are may maintain membrane stability or assist with export of protein aggregates	AlphaFold structure predictions for all 4 genes, Homology between YjfJ and PspA confirmed with ssbio	Jovanovic 2014, Junglas 2021, Thurotte 2017, McBroom 2007, Fabian 2023	Though the homologous PspA structure has been analyzed in detail, the YjfjIJKL structures have not and their association to growth at high temperatures is novel
